# Supplementary material for: Genetic rescue of Florida panthers reduced homozygosity but did not swamp ancestral genotypes
Source: Proc Natl Acad Sci U S A. 2025 Jul 28;122(31):e2410945122. doi: 10.1073/pnas.2410945122 (PMC12337334; doi:10.1073/pnas.2410945122)
Supplement: Supplementary file 2 — Dataset S01 (XLSX) [file pnas.2410945122.sd01.xlsx]

## Sheet: Pconcolor
SN	Reference	Sample name	Other names	sex	Pop	ecotype	Raw Reads	Clean reads	Mean read depth	Accesion number NCBI	BioSample	BioProject	Instrument	Strategy	Source	Selection	Layout	age	development stage	tissue	Relations
1	Ochoa et al. 2019 (6)	PTFP1	FP73	female	PTFP	Post-translocation Florida Panther	129892080	121694564	10.0388	SRR6467073	SAMN08196700	PRJNA422772	Illumina HiSeq 2500	WGS	GENOMIC	RANDOM	PAIRED	8		whole blood	F1 (TX101xCM7)
2	Ochoa et al. 2019 (6)	PTFP2	FP79	male	PTFP	Post-translocation Florida Panther	98874217	94556310	7.65485	SRR6467074	SAMN08196701	PRJNA422772	Illumina HiSeq 2500	WGS	GENOMIC	RANDOM	PAIRED	11		whole blood	F1 (TX101xCM7)
3	this study	PTFP3	FP228	male	PTFP	Post-translocation Florida Panther	101777779	100197383	12.3426	SRR22188029	SAMN31600655	PRJNA898112	Illumina NovaSeq 6000	WGS	GENOMIC	RANDOM	PAIRED			ear
4	this study	PTFP4	FP231	male	PTFP	Post-translocation Florida Panther	100697117	99324717	12.2515	SRR22188028	SAMN31600656	PRJNA898112	Illumina NovaSeq 6000	WGS	GENOMIC	RANDOM	PAIRED			ear
5	this study	PTFP5	FP245	male	PTFP	Post-translocation Florida Panther	91726003	90690447	11.1893	SRR22188017	SAMN31600657	PRJNA898112	Illumina NovaSeq 6000	WGS	GENOMIC	RANDOM	PAIRED			ear
6	this study	PTFP6	UCFP160	male	PTFP	Post-translocation Florida Panther	94911329	93871167	11.5404	SRR22188007	SAMN31600658	PRJNA898112	Illumina NovaSeq 6000	WGS	GENOMIC	RANDOM	PAIRED			ear
7	this study	PTFP7	UCFP180	male	PTFP	Post-translocation Florida Panther	98183612	97013269	11.966	SRR22188006	SAMN31600659	PRJNA898112	Illumina NovaSeq 6000	WGS	GENOMIC	RANDOM	PAIRED			ear
8	this study	PTFP8	UCFP191	male	PTFP	Post-translocation Florida Panther	97432339	96260609	11.8642	SRR22188005	SAMN31600660	PRJNA898112	Illumina NovaSeq 6000	WGS	GENOMIC	RANDOM	PAIRED			ear
9	this study	PTFP9	UCFP194	male	PTFP	Post-translocation Florida Panther	102070359	99982269	12.3364	SRR22188004	SAMN31600661	PRJNA898112	Illumina NovaSeq 6000	WGS	GENOMIC	RANDOM	PAIRED			ear
10	this study	PTFP10	UCFP217	female	PTFP	Post-translocation Florida Panther	94745222	88623425	10.9284	SRR22188003	SAMN31600662	PRJNA898112	Illumina NovaSeq 6000	WGS	GENOMIC	RANDOM	PAIRED			ear
11	this study	PTFP11	UCFP223	female	PTFP	Post-translocation Florida Panther	118669718	117364635	14.4454	SRR22188002	SAMN31600663	PRJNA898112	Illumina NovaSeq 6000	WGS	GENOMIC	RANDOM	PAIRED			ear
12	this study	PTFP12	PC00596, UCFP225	male	PTFP	Post-translocation Florida Panther	110582255	109171934	13.4406	SRR22188001	SAMN31600664	PRJNA898112	Illumina NovaSeq 6000	WGS	GENOMIC	RANDOM	PAIRED			ear
13	this study	PTFP13	PC00599, UCFP226	male	PTFP	Post-translocation Florida Panther	132316535	111778601	13.4362	SRR22188027	SAMN31600665	PRJNA898112	Illumina NovaSeq 6000	WGS	GENOMIC	RANDOM	PAIRED			ear
14	this study	PTFP14	PC00605,UCFP229	female	PTFP	Post-translocation Florida Panther	103935385	102336645	12.6354	SRR22188026	SAMN31600666	PRJNA898112	Illumina NovaSeq 6000	WGS	GENOMIC	RANDOM	PAIRED			ear
15	this study	PTFP15	UCFP243	male	PTFP	Post-translocation Florida Panther	128464653	126104676	15.5141	SRR22188025	SAMN31600667	PRJNA898112	Illumina NovaSeq 6000	WGS	GENOMIC	RANDOM	PAIRED			ear
16	this study	PTFP16	UCFP244	male	PTFP	Post-translocation Florida Panther	91507545	88471596	10.9035	SRR22188024	SAMN31600668	PRJNA898112	Illumina NovaSeq 6000	WGS	GENOMIC	RANDOM	PAIRED			ear
17	this study	PTFP17	UCFP251	female	PTFP	Post-translocation Florida Panther	132756262	130573592	16.0816	SRR22188023	SAMN31600669	PRJNA898112	Illumina NovaSeq 6000	WGS	GENOMIC	RANDOM	PAIRED			ear
18	this study	PTFP18	UCFP263	male	PTFP	Post-translocation Florida Panther	111734730	109965692	13.5085	SRR22188022	SAMN31600670	PRJNA898112	Illumina NovaSeq 6000	WGS	GENOMIC	RANDOM	PAIRED			heart
19	this study	PTFP19	UCFP271	male	PTFP	Post-translocation Florida Panther	130363653	127502401	15.6763	SRR22188021	SAMN31600671	PRJNA898112	Illumina NovaSeq 6000	WGS	GENOMIC	RANDOM	PAIRED			ear
20	this study	PTFP20	UCFP274	male	PTFP	Post-translocation Florida Panther	85142112	83441287	10.2956	SRR22188020	SAMN31600672	PRJNA898112	Illumina NovaSeq 6000	WGS	GENOMIC	RANDOM	PAIRED			ear
21	this study	PTFP21	UCFP275	male	PTFP	Post-translocation Florida Panther	107604183	106220613	13.0659	SRR22188019	SAMN31600673	PRJNA898112	Illumina NovaSeq 6000	WGS	GENOMIC	RANDOM	PAIRED			ear
22	this study	PTFP22	UCFP279	female	PTFP	Post-translocation Florida Panther	102139253	100622746	12.3971	SRR22188018	SAMN31600674	PRJNA898112	Illumina NovaSeq 6000	WGS	GENOMIC	RANDOM	PAIRED			ear
23	this study	PTFP23	UCFP281	male	PTFP	Post-translocation Florida Panther	135887514	116491277	14.1817	SRR22188016	SAMN31600675	PRJNA898112	Illumina NovaSeq 6000	WGS	GENOMIC	RANDOM	PAIRED			ear
24	this study	PTFP24	UCFP282	male	PTFP	Post-translocation Florida Panther	76980795	76036722	9.39902	SRR22188015	SAMN31600676	PRJNA898112	Illumina NovaSeq 6000	WGS	GENOMIC	RANDOM	PAIRED			ear
25	this study	PTFP25	UCFP286	male	PTFP	Post-translocation Florida Panther	110005487	108229661	13.3053	SRR22188014	SAMN31600677	PRJNA898112	Illumina NovaSeq 6000	WGS	GENOMIC	RANDOM	PAIRED			ear
26	this study	PTFP26	UCFP287	male	PTFP	Post-translocation Florida Panther	95688962	93622416	11.5267	SRR22188013	SAMN31600678	PRJNA898112	Illumina NovaSeq 6000	WGS	GENOMIC	RANDOM	PAIRED			ear
27	this study	PTFP27	UCFP289	female	PTFP	Post-translocation Florida Panther	96148898	94857090	11.6874	SRR22188012	SAMN31600679	PRJNA898112	Illumina NovaSeq 6000	WGS	GENOMIC	RANDOM	PAIRED			ear
28	this study	PTFP28	UCFP294	female	PTFP	Post-translocation Florida Panther	79550989	78621597	9.695	SRR22188011	SAMN31600680	PRJNA898112	Illumina NovaSeq 6000	WGS	GENOMIC	RANDOM	PAIRED			ear
29	this study	PTFP29	UCFP300	male	PTFP	Post-translocation Florida Panther	105742093	103434120	12.7171	SRR22188010	SAMN31600681	PRJNA898112	Illumina NovaSeq 6000	WGS	GENOMIC	RANDOM	PAIRED			ear
30	this study	PTFP30	UCFP304	female	PTFP	Post-translocation Florida Panther	95764757	93983187	11.5832	SRR22188009	SAMN31600682	PRJNA898112	Illumina NovaSeq 6000	WGS	GENOMIC	RANDOM	PAIRED			ear
31	this study	PTFP31	UCFP305	female	PTFP	Post-translocation Florida Panther	111393979	107871583	13.2648	SRR22188008	SAMN31600683	PRJNA898112	Illumina NovaSeq 6000	WGS	GENOMIC	RANDOM	PAIRED			ear
32	Ochoa et al. 2019 (6)	TX101	TX101	female	TX	Texas Puma	136391343	129259539	10.6458	SRR6467075	SAMN08196702	PRJNA422772	Illumina HiSeq 2500	WGS	GENOMIC	RANDOM	PAIRED	9		whole blood	TX101xCM7, TX101xFP45
33	Ochoa et al. 2019 (6)	TX105	TX105	female	TX	Texas Puma	113743817	106863430	8.76398	SRR6467076	SAMN08196703	PRJNA422772	Illumina HiSeq 2500	WGS	GENOMIC	RANDOM	PAIRED	12		whole blood	TX105xFP16
34	Ochoa et al. 2019 (6)	TX106	TX106	female	TX	Texas Puma	94070557	90034022	7.42893	SRR6467071	SAMN08196704	PRJNA422772	Illumina HiSeq 2500	WGS	GENOMIC	RANDOM	PAIRED	12		whole blood	TX106xFP60
35	Ochoa et al. 2019 (6)	TX107	TX107	female	TX	Texas Puma	111974533	107108047	8.7452	SRR6467072	SAMN08196705	PRJNA422772	Illumina HiSeq 2500	WGS	GENOMIC	RANDOM	PAIRED	10		whole blood	TX107xFP79
36	Ochoa et al. 2019 (6)	TX108	TX108	female	TX	Texas Puma	131940171	125047435	10.291	SRR6467070	SAMN08196706	PRJNA422772	Illumina HiSeq 2500	WGS	GENOMIC	RANDOM	PAIRED	11		whole blood	TX108xFP16
37	Ochoa et al. 2019 (6)	CFP45	FP45	male	CFP	Canonical Florida Panther	150553746	140224607	11.5437	SRR6467079	SAMN08196698	PRJNA422772	Illumina HiSeq 2500	WGS	GENOMIC	RANDOM	PAIRED	8		whole blood	TX101xFP45
38	Ochoa et al. 2019 (6)	CFP60	FP60	male	CFP	Canonical Florida Panther	174846193	167132609	13.6982	SRR6467080	SAMN08196699	PRJNA422772	Illumina HiSeq 2500	WGS	GENOMIC	RANDOM	PAIRED	9		whole blood	TX106xFP60
39	Ochoa et al. 2019 (6)	EVG16	FP16	male	EVG	Everglades Florida Panther	146956816	182250477	14.4392	SRR6467077	SAMN08196697	PRJNA422772	Illumina HiSeq 2500	WGS	GENOMIC	RANDOM	PAIRED	15		whole blood	TX105xFP16,TX108xFP16
							136126902			SRR6467078	SAMN08196697	PRJNA422772	Illumina HiSeq 2500	WGS	GENOMIC	RANDOM	PAIRED
40	Saremi et al. 2019 (4)	EVG21	FP21	female	EVG	Everglades National Park	239440884	491380966	56.14	SRR7660678	SAMN09396599	PRJNA437459	HiSeq X Ten	WGS	GENOMIC	RANDOM	PAIRED		adult	blood
							348980951			SRR7660679	SAMN09396599	PRJNA437459	HiSeq X Ten	WGS	GENOMIC	RANDOM	PAIRED		adult	blood
41	Saremi et al. 2019 (4)	CFP51	FP51,CYP51	male	CFP	Florida canonical	266498583	560178355	66.0652	SRR7956993	SAMN09396621	PRJNA437459	HiSeq X Ten	WGS	GENOMIC	RANDOM	PAIRED		adult	blood
							320466864			SRR7956994	SAMN09396621	PRJNA437459	HiSeq X Ten	WGS	GENOMIC	RANDOM	PAIRED		adult	blood
42	Saremi et al. 2019 (4)	CFP47	FP47, CYP47	male	CFP	Florida canonical	270863467	416196589	50.0111	SRR7664677	SAMN09396617	PRJNA437459	HiSeq X Ten	WGS	GENOMIC	RANDOM	PAIRED		adult	blood
							182521951			SRR7664678	SAMN09396617	PRJNA437459	HiSeq X Ten	WGS	GENOMIC	RANDOM	PAIRED		adult	blood
43	Saremi et al. 2019 (4)	SMM13	SMM13	female	SMM	Santa Monica Mountains	279804088	473184451	56.941	SRR7690239	SAMN09809203	PRJNA437459	HiSeq X Ten	WGS	GENOMIC	RANDOM	PAIRED		adult	blood
							250005902			SRR7690240	SAMN09809203	PRJNA437459	HiSeq X Ten	WGS	GENOMIC	RANDOM	PAIRED		adult	blood
44	Saremi et al. 2019 (4)	SMM12	SMM12	male	SMM	Santa Monica Mountains	249912736	245407426	29.7522	SRR7661934	SAMN09396626	PRJNA437459	HiSeq X Ten	WGS	GENOMIC	RANDOM	PAIRED		adult	blood
							237858194			SRR7661935	SAMN09396626	PRJNA437459	HiSeq X Ten	WGS	GENOMIC	RANDOM	PAIRED		adult	blood
45	Saremi et al. 2019 (4)	SMM22	SMM22	male	SMM	Santa Monica Mountains	179224138	263578410	30.4799	SRR7543017	SAMN09396627	PRJNA437459	Illumina HiSeq 4000	WGS	GENOMIC	RANDOM	PAIRED		adult	blood
							136786044			SRR7543018	SAMN09396627	PRJNA437459	Illumina HiSeq 4000	WGS	GENOMIC	RANDOM	PAIRED		adult	blood
46	Saremi et al. 2019 (4)	YNP198	YNP198	male	YNP	Yellowstone	211203620	372214754	44.9079	SRR7610940	SAMN09396547	PRJNA437459	HiSeq X Ten	WGS	GENOMIC	RANDOM	PAIRED		adult	blood
							206045329			SRR7610941	SAMN09396547	PRJNA437459	HiSeq X Ten	WGS	GENOMIC	RANDOM	PAIRED		adult	blood
47	Saremi et al. 2019 (4)	BR338	BR338	male	BR	Minas Gerais	250060120	431912397	52.4733	SRR7639695	SAMN09396574	PRJNA437459	HiSeq X Ten	WGS	GENOMIC	RANDOM	PAIRED		adult	blood
							249403486			SRR7639696	SAMN09396574	PRJNA437459	HiSeq X Ten	WGS	GENOMIC	RANDOM	PAIRED		adult	blood
48	Saremi et al. 2019 (4)	BR406	BR406	male	BR	Riberao Preto	149419745	385751748	31.7234	SRR7542886	SAMN09396570	PRJNA437459	Illumina HiSeq 1500	WGS	GENOMIC	RANDOM	PAIRED		adult	blood
							4980033			SRR7542887	SAMN09396570	PRJNA437459	Illumina MiSeq	WGS	GENOMIC	RANDOM	PAIRED		adult	blood
							276159321			SRR7542888	SAMN09396570	PRJNA437459	Illumina HiSeq 1500	WGS	GENOMIC	RANDOM	PAIRED		adult	blood
49	Saremi et al. 2019 (4)	SC29	SC29	female	SC	Santa Cruz	175746987	251565304	29.4433	SRR7537344	SAMN09396580	PRJNA437459	Illumina HiSeq 4000	WGS	GENOMIC	RANDOM	PAIRED		adult	blood
							146236643			SRR7537345	SAMN09396580	PRJNA437459	Illumina HiSeq 4000	WGS	GENOMIC	RANDOM	PAIRED		adult	blood
50	Saremi et al. 2019 (4)	SC36	SC36	male	SC	Santa Cruz	49961732	579437298	50.9869	SRR7148345	SAMN08662999	PRJNA437459/PRJNA481988	Illumina HiSeq 4000	WGS	GENOMIC	RANDOM	PAIRED		adult	blood
							50526786			SRR7148346	SAMN08662999	PRJNA437459/PRJNA481988	Illumina HiSeq 4000	WGS	GENOMIC	RANDOM	PAIRED		adult	blood
							63749047			SRR7148347	SAMN08662999	PRJNA437459/PRJNA481988	Illumina HiSeq 4000	WGS	GENOMIC	RANDOM	PAIRED		adult	blood
							74331108			SRR7148348	SAMN08662999	PRJNA437459/PRJNA481988	Illumina HiSeq 4000	WGS	GENOMIC	RANDOM	PAIRED		adult	blood
							118345047			SRR7148349	SAMN08662999	PRJNA437459/PRJNA481988	Illumina HiSeq 2500	WGS	GENOMIC	RANDOM	PAIRED		adult	blood
							155396414			SRR7148350	SAMN08662999	PRJNA437459/PRJNA481988	Illumina HiSeq 2500	WGS	GENOMIC	RANDOM	PAIRED		adult	blood
							146192484			SRR7148351	SAMN08662999	PRJNA437459/PRJNA481988	Illumina HiSeq 2500	WGS	GENOMIC	RANDOM	PAIRED		adult	blood
