# Supplementary material for: Genetic rescue of Florida panthers reduced homozygosity but did not swamp ancestral genotypes
Source: Proc Natl Acad Sci U S A. 2025 Jul 28;122(31):e2410945122. doi: 10.1073/pnas.2410945122 (PMC12337334; doi:10.1073/pnas.2410945122)
Supplement: Supplementary file 3 — Dataset S02 (XLSX) [file pnas.2410945122.sd02.xlsx]

## Sheet: Reletedness
a	b	a	b	nSites	J9	J8	J7	J6	J5	J4	J3	J2	J1	rab	Fa	Fb	theta	inbred_relatedness_1_2	inbred_relatedness_2_1	fraternity	identity	zygosity	2of3_IDB	FDiff	loglh	nIter	bestoptimll	coverage	2dsfs	R0	R1	KING	2dsfs_loglike	2dsfsf_niter
CFP45.yag.bam	CFP60.yag.bam	31	34	8382989	0.000967	0.496624	0.227062	0	6e-05	0	0.094844	0	0.180444	0.726995	0.275288	0.180504	0.465582	0.227866	0.180474	0.227062	0.180444	0.407506	0.750721	0	-8.13427e+06	170	-1	0.916011	7.242846e-01,6.743739e-02,2.010370e-05,5.335914e-02,1.043362e-01,1.231365e-02,1.426896e-05,1.905192e-02,1.918274e-02	0.000329	0.685536	0.288962	-8.5954e+06	15
PTP1.yag.bam	TX101.yag.bam	10	35	8293453	0.036607	0.963389	0	0	4e-06	0	0	0	0	0.481698	0	4e-06	0.240849	0	2e-06	0	0	0	0.481699	0	-1.21927e+07	90	-1	0.906228	3.945856e-01,1.718749e-01,2.130367e-04,8.197206e-02,2.165966e-01,1.157974e-01,7.710859e-06,1.283691e-02,6.115768e-03	0.001019	0.565967	0.265002	-1.2849e+07	22
PTP14.yag.bam	PTP27.yag.bam	4	18	8577124	0.04934	0.779753	0.170907	0	0	0	0	0	0	0.560784	0	0	0.280392	0	0	0.170907	0	0.170907	0.560784	0	-1.1019e+07	182	-1	0.937225	5.087125e-01,9.230366e-02,3.809990e-04,1.125497e-01,2.069549e-01,2.874098e-02,5.029519e-04,2.700086e-02,2.285349e-02	0.004271	0.791478	0.304204	-1.23166e+07	14
PTP14.yag.bam	PTP4.yag.bam	4	25	8591706	0.065449	0.891289	0.043261	0	1e-06	0	0	0	0	0.488906	0	1e-06	0.244453	0	1e-06	0.043261	0	0.043261	0.488907	0	-1.11676e+07	130	-1	0.938818	5.013978e-01,9.948890e-02,4.448259e-04,1.325979e-01,1.825990e-01,3.312243e-02,6.676320e-04,3.273397e-02,1.694745e-02	0.006092	0.610585	0.272	-1.25428e+07	14
PTP15.yag.bam	PTP21.yag.bam	5	12	8706079	0.079893	0.895899	0.024207	0	0	0	0	0	0	0.472157	0	0	0.236079	0	0	0.024207	0	0.024207	0.472157	0	-1.21643e+07	130	-1	0.951316	4.435228e-01,1.309460e-01,4.183192e-04,1.281300e-01,2.074814e-01,4.247910e-02,3.195819e-04,2.810011e-02,1.860270e-02	0.003556	0.627983	0.276659	-1.33584e+07	14
PTP2.yag.bam	TX101.yag.bam	21	35	8251623	0.084611	0.915379	0	0	8e-06	1e-06	0	0	0	0.457696	1e-06	8e-06	0.228849	0	4e-06	0	0	0	0.457698	0	-1.20454e+07	94	-1	0.901657	3.956901e-01,1.765702e-01,2.037784e-04,8.045940e-02,2.160572e-01,1.178261e-01,8.987625e-07,8.684659e-03,4.507601e-03	0.000947	0.563023	0.264386	-1.26706e+07	22
EVG16.yag.bam	EVG21.yag.bam	40	41	8741249	0.159705	0.438503	0.196021	0	0.067969	0.009681	0.073523	0	0.054598	0.575989	0.137802	0.122567	0.33298	0.091359	0.088583	0.196021	0.054598	0.250619	0.616203	0.004841	-1.41245e+07	62	-1	0.955159	4.506657e-01,1.300384e-01,3.708218e-03,7.622165e-02,1.932576e-01,4.714971e-02,5.040544e-03,3.710671e-02,5.681141e-02	0.04527	0.645774	0.259604	-1.41282e+07	9
CFP51.yag.bam	CFP60.yag.bam	33	34	8600685	0.254231	0.301897	0.288811	0	0.12496	0	0.000152	0	0.029948	0.563542	0.0301	0.154908	0.312384	0.030024	0.092428	0.288811	0.029948	0.31876	0.59482	0	-9.38898e+06	110	-1	0.939799	6.588684e-01,5.777988e-02,3.151653e-03,1.085684e-01,1.204122e-01,1.439623e-02,6.567937e-03,1.666165e-02,1.359364e-02	0.080719	0.581348	0.230411	-1.01342e+07	10
CFP45.yag.bam	CFP47.yag.bam	31	32	8563803	0.271857	0.127267	0.335692	0	0.015144	0.02211	0.168718	0	0.059213	0.596434	0.250041	0.074357	0.350806	0.143571	0.066785	0.335692	0.059213	0.394905	0.653455	0.011055	-9.17315e+06	194	-1	0.935769	6.793228e-01,1.020959e-01,7.099514e-03,4.645086e-02,1.136312e-01,1.360679e-02,6.157916e-03,1.495857e-02,1.667640e-02	0.116671	0.596898	0.215435	-9.81869e+06	10
CFP47.yag.bam	CFP60.yag.bam	32	34	8588563	0.323227	0.25367	0.261435	0	0.077211	0	6.7e-05	0	0.084389	0.530618	0.084456	0.1616	0.317163	0.084423	0.122995	0.261435	0.084389	0.345824	0.549937	0	-9.39808e+06	1438	-1	0.938475	6.629362e-01,6.400917e-02,4.779226e-03,1.034978e-01,1.144524e-01,1.294093e-02,7.957871e-03,1.601695e-02,1.340938e-02	0.111287	0.54709	0.209178	-1.0125e+07	10
CFP47.yag.bam	CFP51.yag.bam	32	33	9025302	0.332177	0.20958	0.433678	2e-06	6e-06	0.000186	0.024367	3e-06	0	0.556749	0.024556	1.1e-05	0.281421	0.012184	3e-06	0.433681	0	0.433681	0.562939	9.2e-05	-1.01826e+07	98	-1	0.986197	6.331639e-01,8.052490e-02,7.498103e-03,6.856492e-02,1.588174e-01,1.479913e-02,7.259393e-03,1.565736e-02,1.371491e-02	0.092921	0.817366	0.260071	-1.11813e+07	10
PTP27.yag.bam	PTP4.yag.bam	18	25	8586348	0.336103	0.402008	0.261889	0	0	0	0	0	0	0.462893	0	0	0.231446	0	0	0.261889	0	0.261889	0.462893	0	-1.10371e+07	50	-1	0.938233	5.170515e-01,9.768250e-02,6.330100e-03,1.132191e-01,1.939406e-01,1.979018e-02,4.174650e-03,2.341861e-02,2.439273e-02	0.054165	0.732916	0.269367	-1.24165e+07	10
PTP20.yag.bam	PTP22.yag.bam	11	13	8567009	0.381001	0.594025	0.024973	0	0	0	0	0	0	0.321986	0	0	0.160993	0	0	0.024973	0	0.024973	0.321986	0	-1.16745e+07	90	-1	0.936119	4.803444e-01,1.382031e-01,7.466717e-03,1.217981e-01,1.647343e-01,3.533366e-02,8.101663e-03,3.119511e-02,1.282297e-02	0.094506	0.481541	0.203655	-1.31068e+07	10
PTP11.yag.bam	PTP31.yag.bam	1	23	8660513	0.417722	0.320985	0.17327	0	0	3.1e-05	0.087992	0	0	0.399757	0.088023	1e-06	0.210877	0.043996	1e-06	0.17327	0	0.17327	0.42177	1.6e-05	-1.18059e+07	86	-1	0.946337	5.128872e-01,1.176487e-01,7.629901e-03,1.060411e-01,1.542617e-01,2.377153e-02,1.193277e-02,3.789703e-02,2.793005e-02	0.126815	0.505907	0.193871	-1.31767e+07	10
TX106.yag.bam	TX107.yag.bam	37	38	8286879	0.425062	0.244406	0.102806	0.055822	0.05051	0.049912	0.04623	0.025253	0	0.297563	0.121395	0.131585	0.160874	0.023115	0.025255	0.128059	0	0.128059	0.399868	-0.002955	-1.52152e+07	98	-1	0.90551	3.364789e-01,1.360861e-01,3.213723e-02,1.360128e-01,1.624048e-01,5.480803e-02,3.093229e-02,5.425628e-02,5.688354e-02	0.388348	0.365585	0.05137	-1.5406e+07	11
PTP11.yag.bam	PTP29.yag.bam	1	20	8623413	0.435579	0.309632	0.154778	2e-06	0.00574	0.091806	0.00246	3e-06	0	0.315744	0.094268	0.005745	0.158897	0.00123	0.00287	0.154781	0	0.154781	0.363701	0.045902	-1.17099e+07	110	-1	0.942283	5.249034e-01,1.020082e-01,1.113616e-02,1.176084e-01,1.487630e-01,1.748909e-02,2.803513e-02,3.716131e-02,1.289533e-02	0.263313	0.474616	0.123157	-1.29547e+07	10
CFP45.yag.bam	CFP51.yag.bam	31	33	8574281	0.436909	0.000367	0.311243	0	0	0.077289	0.144979	0	0.029213	0.449374	0.251481	0.029213	0.257416	0.101703	0.029213	0.311243	0.029213	0.340456	0.524263	0.038644	-9.6129e+06	146	-1	0.936914	6.536340e-01,1.196068e-01,1.528926e-02,5.529586e-02,1.070374e-01,1.105392e-02,1.126819e-02,1.631166e-02,1.050295e-02	0.248114	0.467769	0.129515	-1.03768e+07	10
TX105.yag.bam	TX106.yag.bam	36	37	8263853	0.452306	0.214386	0.130832	0.023143	0.064728	0.004182	0.076178	0.034236	8e-06	0.343713	0.114604	0.122116	0.189474	0.038097	0.032372	0.165068	8e-06	0.165077	0.426839	-0.009481	-1.48698e+07	114	-1	0.902993	3.501016e-01,1.302418e-01,2.719811e-02,1.299348e-01,1.708994e-01,5.498915e-02,2.463686e-02,5.193734e-02,6.006096e-02	0.303307	0.407935	0.094836	-1.51149e+07	10
TX106.yag.bam	TX108.yag.bam	37	39	8257041	0.467415	0.198106	0.12213	0.025963	0.064597	0.048126	0.058888	0.014773	0	0.313798	0.121787	0.105334	0.172335	0.029444	0.032299	0.136903	0	0.136903	0.396487	0.011081	-1.49427e+07	102	-1	0.902249	3.424396e-01,1.367325e-01,2.517371e-02,1.347599e-01,1.668933e-01,5.182205e-02,2.948454e-02,5.627205e-02,5.642230e-02	0.327504	0.38433	0.080711	-1.5192e+07	10
TX101.yag.bam	TX108.yag.bam	35	39	8305144	0.471458	0.324152	0.099551	0.061895	0.042903	6e-06	2.8e-05	8e-06	0	0.293825	4.1e-05	0.104806	0.152279	1.4e-05	0.021451	0.099558	0	0.099558	0.335515	-0.030945	-1.47516e+07	70	-1	0.907505	3.271293e-01,1.269285e-01,2.356997e-02,1.577409e-01,1.851247e-01,5.735659e-02,2.213154e-02,4.797539e-02,5.204320e-02	0.246869	0.424887	0.123277	-1.52429e+07	10
TX105.yag.bam	TX108.yag.bam	36	39	8302786	0.472948	0.183263	0.136084	0.015613	0.077463	0.025241	0.077705	0.010773	0.000912	0.345003	0.11463	0.10476	0.192353	0.039764	0.039644	0.146856	0.000912	0.147768	0.414994	0.004814	-1.48708e+07	190	-1	0.907248	3.513957e-01,1.340529e-01,2.206919e-02,1.319843e-01,1.707303e-01,5.354282e-02,2.357300e-02,5.521487e-02,5.743696e-02	0.267335	0.406078	0.110918	-1.51439e+07	10
TX107.yag.bam	TX108.yag.bam	38	39	8334085	0.477285	0.177078	0.126205	0.024418	0.062997	0.045744	0.068223	0.018051	0	0.313159	0.132017	0.105466	0.172982	0.034111	0.031499	0.144256	0	0.144256	0.399095	0.010663	-1.51778e+07	98	-1	0.910668	3.424192e-01,1.349524e-01,2.610233e-02,1.338847e-01,1.679580e-01,5.133512e-02,3.074985e-02,5.719438e-02,5.540401e-02	0.33849	0.386805	0.076062	-1.54098e+07	10
TX105.yag.bam	TX107.yag.bam	36	38	8333227	0.483828	0.191946	0.113001	0.024572	0.071661	0.012258	0.067343	0.035376	1.6e-05	0.313243	0.114993	0.131624	0.174005	0.033688	0.035846	0.148376	1.6e-05	0.148392	0.401784	-0.006157	-1.51855e+07	118	-1	0.910574	3.425629e-01,1.350940e-01,3.025092e-02,1.343857e-01,1.654419e-01,5.612665e-02,2.684200e-02,5.218518e-02,5.711074e-02	0.345093	0.380427	0.072327	-1.54108e+07	10
PTP7.yag.bam	TX106.yag.bam	28	37	8330879	0.488788	0.351714	0.036517	0.01706	0.104334	0	0.001586	0	0	0.291815	0.001586	0.121395	0.159147	0.000793	0.052167	0.036517	0	0.036518	0.326825	-0.00853	-1.33214e+07	102	-1	0.910317	4.129444e-01,1.769418e-01,3.216131e-02,8.245775e-02,1.549835e-01,8.500749e-02,7.465991e-03,2.320720e-02,2.483046e-02	0.255687	0.380569	0.111764	-1.39535e+07	10
TX101.yag.bam	TX105.yag.bam	35	36	8309146	0.497961	0.286773	0.100185	0.072909	0.042164	2e-06	2e-06	4e-06	0	0.275197	8e-06	0.115077	0.142869	1e-06	0.021082	0.100189	0	0.100189	0.322197	-0.036453	-1.48186e+07	54	-1	0.907943	3.251583e-01,1.263604e-01,2.647072e-02,1.589316e-01,1.820539e-01,5.886431e-02,2.391754e-02,4.746460e-02,5.077864e-02	0.276777	0.411878	0.107548	-1.53105e+07	10
TX101.yag.bam	TX106.yag.bam	35	37	8260787	0.509728	0.267402	0.102672	0.076396	0.043793	3e-06	3e-06	1e-06	0	0.269221	8e-06	0.120191	0.140085	2e-06	0.021897	0.102673	0	0.102673	0.318371	-0.038197	-1.47812e+07	62	-1	0.902658	3.200703e-01,1.298637e-01,2.764237e-02,1.618009e-01,1.783030e-01,5.979195e-02,2.291694e-02,4.491608e-02,5.469476e-02	0.283558	0.398949	0.102505	-1.52337e+07	10
TX101.yag.bam	TX107.yag.bam	35	38	8331595	0.523751	0.251411	0.094256	0.088508	0.042069	2e-06	1e-06	2e-06	0	0.251514	5e-06	0.130578	0.131016	1e-06	0.021034	0.094257	0	0.094258	0.306288	-0.044253	-1.50548e+07	54	-1	0.910396	3.161877e-01,1.311952e-01,3.063962e-02,1.629857e-01,1.760632e-01,6.086009e-02,2.470785e-02,4.548089e-02,5.187973e-02	0.314361	0.386214	0.086851	-1.54988e+07	10
PTP14.yag.bam	PTP22.yag.bam	4	13	8594498	0.569405	0.386607	0.043987	0	0	0	0	0	0	0.237291	0	0	0.118646	0	0	0.043988	0	0.043988	0.237291	0	-1.19576e+07	74	-1	0.939123	4.540765e-01,1.374767e-01,1.064510e-02,1.457353e-01,1.683057e-01,3.310166e-02,1.062026e-02,2.819047e-02,1.184830e-02	0.12635	0.460142	0.18466	-1.34673e+07	10
PTP20.yag.bam	PTP27.yag.bam	11	18	8546742	0.575066	0.323235	0.101688	1e-06	0	3e-06	5e-06	0	0	0.26331	9e-06	1e-06	0.131656	3e-06	0	0.101688	0	0.101688	0.263314	1e-06	-1.15951e+07	38	-1	0.933905	4.819636e-01,1.307313e-01,1.317713e-02,1.284516e-01,1.662608e-01,2.723489e-02,1.166631e-02,2.859410e-02,1.192024e-02	0.149425	0.48921	0.180028	-1.3097e+07	10
PTP16.yag.bam	PTP26.yag.bam	6	17	8582928	0.587871	0.341418	0.07071	0	0	0	0	0	0	0.241419	0	0	0.12071	0	0	0.07071	0	0.07071	0.24142	0	-1.13726e+07	67	-1	0.937859	4.700754e-01,1.531987e-01,6.519250e-03,1.391257e-01,1.733796e-01,2.347138e-02,5.319796e-03,2.167308e-02,7.237111e-03	0.068284	0.496352	0.218789	-1.27355e+07	11
PTP14.yag.bam	PTP20.yag.bam	4	11	8552528	0.589556	0.255926	0.154518	0	0	0	0	0	0	0.282481	0	0	0.141241	0	0	0.154518	0	0.154518	0.282481	0	-1.16285e+07	86	-1	0.934537	4.732128e-01,1.161511e-01,1.267156e-02,1.431700e-01,1.800838e-01,2.401088e-02,9.638818e-03,2.563518e-02,1.542577e-02	0.123889	0.543604	0.202445	-1.30997e+07	10
PTP1.yag.bam	PTP2.yag.bam	10	21	8241375	0.611356	6e-06	0.388637	0	0	0	1e-06	0	0	0.388641	1e-06	0	0.194321	1e-06	0	0.388637	0	0.388637	0.388641	0	-1.01596e+07	82	-1	0.900537	4.488539e-01,1.141440e-01,1.524057e-03,1.180472e-01,2.926574e-01,5.837191e-03,3.090332e-03,1.013925e-02,5.706720e-03	0.015767	1.15775	0.340054	-1.12736e+07	14
PTP15.yag.bam	TX107.yag.bam	5	38	8473317	0.613254	0.206007	0.045761	0.076285	0.058694	0	0	0	0	0.192784	0	0.134979	0.103729	0	0.029347	0.045761	0	0.045761	0.2456	-0.038142	-1.39128e+07	126	-1	0.925882	3.668123e-01,1.675240e-01,4.213379e-02,1.282526e-01,1.678727e-01,7.947396e-02,8.282221e-03,1.862521e-02,2.102323e-02	0.300323	0.377843	0.091884	-1.47142e+07	10
PTP9.yag.bam	CFP45.yag.bam	30	31	8423683	0.613663	6e-06	0.101398	0.165141	0.11979	3e-06	0	0	0	0.191243	3e-06	0.284931	0.110596	0	0.059895	0.101398	0	0.101398	0.303762	-0.082569	-1.01938e+07	74	-1	0.920458	5.684036e-01,6.680787e-02,1.140465e-02,2.063259e-01,9.034446e-02,1.723652e-02,1.952532e-02,1.025320e-02,9.698527e-03	0.342356	0.272488	0.059181	-1.11722e+07	10
PTP29.yag.bam	CFP45.yag.bam	20	31	8419357	0.614217	0	0.101024	0.05826	0.221366	0	0	0.005133	0	0.267048	0.005133	0.284759	0.161195	0	0.110683	0.106156	0	0.106156	0.356653	-0.02913	-1.02055e+07	106	-1	0.919985	5.909370e-01,6.959412e-02,9.350300e-03,1.824263e-01,8.627520e-02,1.961060e-02,2.073715e-02,1.176670e-02,9.302638e-03	0.348738	0.275213	0.057244	-1.10053e+07	10
PTP28.yag.bam	CFP45.yag.bam	19	31	8344641	0.620908	0.000188	0.090358	0.15282	0.135726	0	0	1e-06	0	0.192246	1e-06	0.288547	0.113089	0	0.067863	0.090359	0	0.090359	0.302588	-0.07641	-1.01749e+07	86	-1	0.911821	5.801602e-01,7.040441e-02,1.303709e-02,1.947088e-01,8.178411e-02,1.705714e-02,2.147494e-02,1.302635e-02,8.347006e-03	0.42199	0.24805	0.027814	-1.0997e+07	10
PTP20.yag.bam	PTP4.yag.bam	11	25	8588076	0.621189	0.297453	0.081357	0	0	0	0	0	0	0.230084	0	0	0.115042	0	0	0.081357	0	0.081358	0.230084	0	-1.15419e+07	78	-1	0.938421	4.850092e-01,1.267959e-01,1.302577e-02,1.349719e-01,1.606931e-01,2.749417e-02,1.398036e-02,2.787581e-02,1.015380e-02	0.16806	0.466936	0.167074	-1.31294e+07	10
PTP5.yag.bam	CFP45.yag.bam	26	31	8401356	0.628353	3.2e-05	0.090077	0.170743	0.110796	0	0	0	0	0.173189	0	0.281539	0.100444	0	0.055398	0.090077	0	0.090077	0.28626	-0.085372	-1.05968e+07	70	-1	0.918018	5.595474e-01,6.718077e-02,1.106542e-02,2.113691e-01,8.820020e-02,1.862162e-02,2.372754e-02,1.170109e-02,8.586785e-03	0.394477	0.256645	0.038358	-1.12902e+07	10
PTP18.yag.bam	CFP45.yag.bam	8	31	8440887	0.632506	0.000129	0.083101	0.237918	0.046345	0	0	0	0	0.117925	0	0.284264	0.064756	0	0.023173	0.083101	0	0.083101	0.24847	-0.118959	-1.04634e+07	126	-1	0.922338	5.514370e-01,6.573764e-02,1.342870e-02,2.225916e-01,8.977882e-02,1.901937e-02,2.008985e-02,1.201202e-02,5.905005e-03	0.373346	0.254418	0.045582	-1.13562e+07	10
PTP13.yag.bam	PTP16.yag.bam	3	6	8631806	0.641584	0.16242	0.195995	0	0	0	0	1e-06	0	0.277206	1e-06	1e-06	0.138603	0	0	0.195996	0	0.195996	0.277206	0	-1.15535e+07	70	-1	0.9432	4.761017e-01,1.267594e-01,7.514457e-03,1.443850e-01,1.902665e-01,1.689469e-02,8.754405e-03,1.957881e-02,9.744982e-03	0.085506	0.587448	0.229207	-1.27717e+07	10
PTP19.yag.bam	CFP45.yag.bam	9	31	8470961	0.644333	1.2e-05	0.073274	0.28232	6.1e-05	0	0	0	0	0.073325	1e-06	0.282381	0.03667	0	3e-05	0.073274	0	0.073274	0.214501	-0.14116	-1.09525e+07	43	-1	0.925624	5.219465e-01,6.368966e-02,1.416766e-02,2.398372e-01,9.485113e-02,1.619491e-02,3.163439e-02,9.775005e-03,7.903570e-03	0.482884	0.252735	0.006254	-1.17946e+07	10
PTP26.yag.bam	CFP45.yag.bam	17	31	8413476	0.645224	0	0.067903	0.286705	0.000168	0	0	0	0	0.068029	0	0.286873	0.034035	0	8.4e-05	0.067903	0	0.067903	0.211424	-0.143352	-1.03801e+07	98	-1	0.919343	5.339993e-01,6.676039e-02,1.286450e-02,2.363275e-01,9.339368e-02,1.910412e-02,2.408881e-02,7.144069e-03,6.317578e-03	0.395672	0.254972	0.037757	-1.14194e+07	10
PTP25.yag.bam	CFP45.yag.bam	16	31	8443384	0.646767	1.2e-05	0.072712	0.140016	0.140494	0	0	0	0	0.178088	0	0.280509	0.106606	0	0.070247	0.072712	0	0.072712	0.283219	-0.070008	-1.04709e+07	78	-1	0.922611	5.595414e-01,6.923970e-02,1.100002e-02,2.146068e-01,8.705278e-02,1.849789e-02,1.961723e-02,1.171311e-02,8.731026e-03	0.351709	0.252565	0.052889	-1.1301e+07	10
PTP6.yag.bam	CFP45.yag.bam	27	31	8421875	0.649518	3e-06	0.06652	0.233307	0.050651	0	0	0	0	0.104511	0	0.283958	0.058587	0	0.025326	0.06652	0	0.06652	0.233827	-0.116653	-1.03541e+07	94	-1	0.920261	5.491995e-01,6.857914e-02,1.186213e-02,2.218978e-01,8.925210e-02,2.096748e-02,2.304916e-02,9.653419e-03,5.539292e-03	0.391154	0.250702	0.03889	-1.13477e+07	10
PTP16.yag.bam	CFP45.yag.bam	6	31	8393244	0.656795	9e-06	0.057377	0.217299	0.068519	0	0	0	0	0.108771	0	0.285818	0.06295	0	0.03426	0.057377	0	0.057377	0.234551	-0.10865	-1.0339e+07	90	-1	0.917132	5.470786e-01,6.977524e-02,1.210686e-02,2.276923e-01,8.836256e-02,2.039060e-02,1.999521e-02,8.743207e-03,5.855412e-03	0.363299	0.246339	0.047998	-1.12466e+07	10
PTP17.yag.bam	CFP45.yag.bam	7	31	8437053	0.667494	1.1e-05	0.04306	0.26126	0.028175	0	0	0	0	0.064197	0	0.289435	0.03562	0	0.014087	0.04306	0	0.04306	0.201871	-0.13063	-1.0388e+07	114	-1	0.921919	5.300712e-01,6.618868e-02,1.125460e-02,2.462827e-01,9.126161e-02,2.167006e-02,1.889074e-02,8.803874e-03,5.576487e-03	0.330318	0.24461	0.05894	-1.14003e+07	10
PTP21.yag.bam	PTP3.yag.bam	12	24	8652436	0.672574	0.291741	0.035683	0	0	0	0	2e-06	0	0.181553	2e-06	2e-06	0.090777	0	0	0.035684	0	0.035684	0.181555	0	-1.35204e+07	166	-1	0.945454	3.682051e-01,1.894726e-01,1.517290e-02,1.396807e-01,1.903843e-01,3.510096e-02,1.214503e-02,3.552347e-02,1.431493e-02	0.143488	0.445765	0.173915	-1.45205e+07	10
PTP31.yag.bam	CFP45.yag.bam	23	31	8418423	0.673243	4e-06	0.042131	0.278676	0	0	0	0.005945	0	0.042134	0.005946	0.284622	0.021067	1e-06	1e-06	0.048076	0	0.048077	0.187417	-0.139338	-1.06262e+07	66	-1	0.919883	5.433246e-01,7.546379e-02,1.245663e-02,2.078649e-01,8.123884e-02,1.933464e-02,4.409571e-02,9.525340e-03,6.695607e-03	0.696124	0.220314	-0.067133	-1.17264e+07	10
PTP8.yag.bam	CFP45.yag.bam	29	31	8419472	0.673705	2.2e-05	0.045488	0.280414	0.000371	0	0	0	0	0.045777	0	0.280785	0.022935	0	0.000186	0.045488	0	0.045488	0.186077	-0.140207	-1.07045e+07	82	-1	0.919998	5.270576e-01,6.867708e-02,1.286910e-02,2.402513e-01,8.688358e-02,1.869129e-02,2.703328e-02,1.181348e-02,6.723218e-03	0.459263	0.229041	0.013793	-1.16137e+07	10
PTP13.yag.bam	CFP45.yag.bam	3	31	8449060	0.674611	4.8e-05	0.042647	0.282689	1e-06	0	3e-06	0	0	0.042674	3e-06	0.28269	0.021338	1e-06	1e-06	0.042647	0	0.042647	0.18402	-0.141344	-1.06593e+07	58	-1	0.923231	5.261455e-01,6.951070e-02,1.469138e-02,2.414894e-01,9.041236e-02,1.928447e-02,2.622966e-02,7.768674e-03,4.467859e-03	0.452605	0.238571	0.016517	-1.15861e+07	10
PTP29.yag.bam	CFP60.yag.bam	20	34	8440039	0.678757	0	0.141273	0.00043	0.175218	0	0	0.004323	0	0.272686	0.004323	0.179971	0.158245	0	0.087609	0.145596	0	0.145596	0.321029	-0.000215	-1.02301e+07	119	-1	0.922245	5.855137e-01,7.638855e-02,7.587439e-03,1.740489e-01,1.006239e-01,1.404744e-02,1.998531e-02,1.204533e-02,9.759431e-03	0.274018	0.330888	0.095187	-1.10759e+07	10
PTP30.yag.bam	CFP45.yag.bam	22	31	8377133	0.684343	0	0.029345	0.285388	0.000924	0	0	0	0	0.030038	0	0.286312	0.015135	0	0.000462	0.029345	0	0.029345	0.172963	-0.142694	-1.09282e+07	130	-1	0.915372	5.206995e-01,7.305186e-02,1.199008e-02,2.404904e-01,8.186728e-02,1.882843e-02,3.514764e-02,1.021514e-02,7.709669e-03	0.575782	0.210065	-0.024507	-1.16942e+07	10
PTP7.yag.bam	CFP45.yag.bam	28	31	8414313	0.684507	0	0.035542	0.279837	4e-06	1e-06	0	0.000109	0	0.035546	0.00011	0.27995	0.017773	0	2e-06	0.035651	0	0.035651	0.175574	-0.139918	-1.07614e+07	155	-1	0.919434	5.332443e-01,7.086788e-02,1.406455e-02,2.242001e-01,8.394635e-02,1.852752e-02,3.700606e-02,1.234009e-02,5.803154e-03	0.608372	0.222666	-0.036845	-1.17249e+07	10
PTP24.yag.bam	CFP45.yag.bam	15	31	8359555	0.688578	5e-06	0.03086	0.240738	0.039728	0	0	9.3e-05	0	0.060658	9.3e-05	0.280558	0.035295	0	0.019864	0.030953	0	0.030953	0.191051	-0.120369	-1.05039e+07	62	-1	0.913451	5.469167e-01,7.637408e-02,1.223408e-02,2.129301e-01,7.788398e-02,1.897010e-02,3.529406e-02,1.222916e-02,7.167686e-03	0.610243	0.211623	-0.036056	-1.14858e+07	10
PTP11.yag.bam	CFP45.yag.bam	1	31	8426708	0.695723	0	0.021643	0.179538	2.7e-05	0	6e-06	0.103063	0	0.021668	0.103069	0.282628	0.010838	3e-06	1.4e-05	0.124706	0	0.124706	0.214508	-0.089769	-1.08688e+07	54	-1	0.920789	5.481379e-01,7.551543e-02,1.492258e-02,1.906063e-01,7.764716e-02,1.433316e-02,5.620898e-02,1.349606e-02,9.132363e-03	0.916087	0.212684	-0.143832	-1.19187e+07	10
PTP15.yag.bam	TX106.yag.bam	5	37	8378336	0.698899	0.162774	0.017338	0.09881	0.022178	0	0	0	0	0.115359	0	0.120989	0.060452	0	0.011089	0.017338	0	0.017338	0.170309	-0.049405	-1.37527e+07	126	-1	0.915503	3.512749e-01,1.758352e-01,4.962085e-02,1.431361e-01,1.581406e-01,7.373599e-02,9.901164e-03,1.998193e-02,1.837329e-02	0.376387	0.334894	0.053633	-1.46513e+07	10
PTP28.yag.bam	PTP8.yag.bam	19	29	8533015	0.699004	0.198712	0.102283	0	0	0	0	0	0	0.201639	0	0	0.10082	0	0	0.102284	0	0.102284	0.20164	0	-1.15867e+07	74	-1	0.932405	4.794886e-01,1.693667e-01,1.534674e-02,1.199418e-01,1.528541e-01,2.049090e-02,1.037735e-02,2.264654e-02,9.487346e-03	0.168292	0.426764	0.158905	-1.28391e+07	10
PTP20.yag.bam	CFP45.yag.bam	11	31	8386717	0.704203	0	0.015511	0.280286	0	0	0	0	0	0.015511	0	0.280286	0.007755	0	0	0.015511	0	0.015511	0.155654	-0.140143	-1.05019e+07	82	-1	0.916419	5.341113e-01,7.535428e-02,1.522699e-02,2.219813e-01,8.240952e-02,1.846992e-02,3.856624e-02,9.167134e-03,4.713331e-03	0.652755	0.217574	-0.051403	-1.16253e+07	10
PTP4.yag.bam	CFP45.yag.bam	25	31	8422056	0.704587	5e-06	0.017366	0.278041	0	0	0	1e-06	0	0.017369	1e-06	0.278041	0.008684	0	0	0.017367	0	0.017367	0.15639	-0.13902	-1.04178e+07	306	-1	0.92028	5.419677e-01,7.748713e-02,1.411483e-02,2.142251e-01,8.109177e-02,2.003154e-02,3.783671e-02,9.006004e-03,4.239152e-03	0.640651	0.217578	-0.047235	-1.16197e+07	10
PTP23.yag.bam	CFP45.yag.bam	14	31	8443054	0.704623	0	0.015705	0.279668	0	0	3e-06	0	0	0.015708	3e-06	0.279669	0.007854	2e-06	0	0.015705	0	0.015705	0.155543	-0.139834	-1.08716e+07	70	-1	0.922575	5.057521e-01,6.939748e-02,1.432019e-02,2.531813e-01,9.135886e-02,1.802088e-02,3.499506e-02,6.920510e-03,6.053641e-03	0.539797	0.230219	-0.013714	-1.18487e+07	10
PTP20.yag.bam	PTP26.yag.bam	11	17	8576343	0.709281	0.253801	0.036918	0	0	0	0	0	0	0.163818	0	0	0.081909	0	0	0.036918	0	0.036918	0.163818	0	-1.15916e+07	110	-1	0.937139	4.593444e-01,1.568782e-01,9.001646e-03,1.422215e-01,1.598329e-01,2.068155e-02,1.316257e-02,3.132861e-02,7.548598e-03	0.138671	0.428192	0.172195	-1.31514e+07	10
PTP10.yag.bam	CFP45.yag.bam	0	31	8373218	0.709331	8e-06	0.005275	0.285357	2.9e-05	0	0	0	0	0.005301	0	0.285386	0.002654	0	1.5e-05	0.005275	0	0.005275	0.147987	-0.142678	-1.06036e+07	90	-1	0.914944	5.133113e-01,7.230962e-02,1.223059e-02,2.549068e-01,8.336853e-02,1.901318e-02,2.806622e-02,9.601949e-03,7.191817e-03	0.483358	0.210458	0.00531	-1.16025e+07	10
CFP45.yag.bam	EVG16.yag.bam	31	40	8462072	0.71067	4.4e-05	0.012449	1e-06	1e-06	0.11778	0	0.159055	1e-06	0.012472	0.276836	0.159057	0.006237	1e-06	1e-06	0.171503	1e-06	0.171504	0.230418	0.05889	-1.22229e+07	62	-1	0.924653	5.065188e-01,2.136202e-01,7.262218e-02,6.353790e-02,8.682376e-02,1.865061e-02,1.432914e-02,1.502700e-02,8.870382e-03	1.00147	0.218267	-0.179736	-1.2527e+07	10
PTP28.yag.bam	CFP51.yag.bam	19	33	8672309	0.713368	0.086799	0.158654	0	0.041174	1e-06	1e-06	3e-06	0	0.232934	5e-06	0.041177	0.121614	1e-06	0.020587	0.158657	0	0.158657	0.243232	0	-1.09517e+07	210	-1	0.947626	5.493916e-01,1.021083e-01,8.980505e-03,1.553336e-01,1.234066e-01,1.835584e-02,1.596706e-02,1.714675e-02,9.309692e-03	0.202157	0.388203	0.136193	-1.21242e+07	10
PTP27.yag.bam	CFP45.yag.bam	18	31	8384658	0.714824	0	0.001109	0.284067	0	0	0	0	0	0.001109	0	0.284067	0.000555	0	0	0.001109	0	0.001109	0.143142	-0.142033	-1.05253e+07	78	-1	0.916194	5.290033e-01,7.588449e-02,1.652399e-02,2.273163e-01,8.085654e-02,1.766948e-02,3.961116e-02,8.798748e-03,4.335954e-03	0.694256	0.209579	-0.063929	-1.16738e+07	10
PTP21.yag.bam	TX107.yag.bam	12	38	8447637	0.715407	0.080048	0.073342	0.082931	0.048272	0	0	0	0	0.14957	0	0.131203	0.080819	0	0.024136	0.073342	0	0.073342	0.203103	-0.041466	-1.42697e+07	98	-1	0.923076	3.496196e-01,1.732041e-01,5.046588e-02,1.438117e-01,1.573854e-01,6.286088e-02,1.023952e-02,2.295853e-02,2.945434e-02	0.385712	0.339529	0.050131	-1.5009e+07	10
PTP14.yag.bam	CFP45.yag.bam	4	31	8386549	0.71618	6e-06	0	0.283814	0	0	1e-06	0	0	3e-06	1e-06	0.283814	2e-06	0	0	0	0	0	0.14191	-0.141907	-1.06024e+07	46	-1	0.9164	5.058765e-01,7.661761e-02,1.921356e-02,2.487263e-01,8.180909e-02,1.668089e-02,4.127523e-02,7.136566e-03,2.664306e-03	0.73939	0.199705	-0.076385	-1.17959e+07	10
PTP11.yag.bam	PTP9.yag.bam	1	30	8628640	0.716953	0.081092	0.10679	0	0	0.095165	0	0	0	0.147336	0.095165	0	0.073668	0	0	0.10679	0	0.10679	0.194918	0.047583	-1.18693e+07	78	-1	0.942854	4.869870e-01,1.384615e-01,1.303288e-02,1.266669e-01,1.403025e-01,1.646686e-02,3.410702e-02,3.431659e-02,9.658735e-03	0.335988	0.386453	0.077152	-1.34102e+07	10
PTP22.yag.bam	CFP45.yag.bam	13	31	8401545	0.717017	0	2e-06	0.282981	0	0	0	0	0	2e-06	0	0.282981	1e-06	0	0	2e-06	0	2e-06	0.141492	-0.141491	-1.06948e+07	46	-1	0.918039	5.170459e-01,7.452862e-02,1.825917e-02,2.368563e-01,8.083256e-02,1.626578e-02,4.173081e-02,1.046929e-02,4.011548e-03	0.742151	0.203041	-0.078328	-1.18381e+07	10
PTP5.yag.bam	CFP60.yag.bam	26	34	8421276	0.719199	7e-06	0.10435	0.047708	0.128733	2e-06	0	0	0	0.200904	2e-06	0.176441	0.116544	0	0.064366	0.10435	0	0.10435	0.256942	-0.023853	-1.06203e+07	59	-1	0.920195	5.564748e-01,7.335721e-02,7.692274e-03,2.022252e-01,1.007086e-01,1.548036e-02,2.133616e-02,1.447761e-02,8.247811e-03	0.288242	0.30101	0.084133	-1.13479e+07	11
PTP13.yag.bam	PTP26.yag.bam	3	17	8653103	0.71933	0.183781	0.096889	0	0	0	0	0	0	0.18878	0	0	0.09439	0	0	0.096889	0	0.096889	0.18878	0	-1.17451e+07	86	-1	0.945527	4.519028e-01,1.495773e-01,8.986668e-03,1.543118e-01,1.769316e-01,2.025441e-02,8.140063e-03,2.197208e-02,7.923303e-03	0.096799	0.48709	0.203832	-1.31349e+07	10
PTP1.yag.bam	CFP45.yag.bam	10	31	8297883	0.720194	0.000296	0	0.279508	0	0	0	0	2e-06	0.00015	2e-06	0.27951	7.6e-05	2e-06	2e-06	0	2e-06	2e-06	0.139904	-0.139754	-1.01749e+07	154	-1	0.906712	4.906789e-01,6.203880e-02,1.017260e-02,2.949809e-01,9.816097e-02,2.527330e-02,9.683096e-03,6.034052e-03,2.977373e-03	0.202277	0.240483	0.099974	-1.10664e+07	10
CFP45.yag.bam	TX105.yag.bam	31	36	8302370	0.720513	0	0	4e-06	0	0.149863	0	0.12962	0	0	0.279483	0.129624	0	0	0	0.12962	0	0.12962	0.204554	0.074929	-1.23918e+07	58	-1	0.907202	4.117540e-01,2.662143e-01,1.179215e-01,7.080293e-02,8.049562e-02,1.438417e-02,2.354991e-02,1.149769e-02,3.379871e-03	1.75751	0.159596	-0.386431	-1.28814e+07	10
CFP45.yag.bam	TX106.yag.bam	31	37	8254660	0.72052	0	0	4e-06	0	0.144442	0	0.135034	0	1e-06	0.279476	0.135037	0	0	0	0.135034	0	0.135034	0.207257	0.072219	-1.23406e+07	46	-1	0.901989	4.022299e-01,2.686091e-01,1.254673e-01,7.554827e-02,7.631121e-02,1.340093e-02,2.528281e-02,1.041481e-02,2.735671e-03	1.97547	0.147114	-0.43256	-1.28041e+07	10
CFP45.yag.bam	TX101.yag.bam	31	35	8309397	0.720807	0	0	2e-06	0	0.255696	0	0.023495	0	0	0.279191	0.023497	0	0	0	0.023495	0	0.023495	0.151344	0.127847	-1.21119e+07	74	-1	0.90797	3.713481e-01,3.126027e-01,1.113443e-01,7.685480e-02,8.021946e-02,9.291162e-03,2.828391e-02,9.130417e-03,9.252601e-04	1.74058	0.146518	-0.350221	-1.28488e+07	10
PTP3.yag.bam	TX107.yag.bam	24	38	8428660	0.721149	0.111942	0.035305	0.072363	0.059242	0	0	0	0	0.135707	0	0.131605	0.075259	0	0.029621	0.035305	0	0.035305	0.186699	-0.036181	-1.48312e+07	94	-1	0.921002	3.101088e-01,1.658795e-01,4.385234e-02,1.814154e-01,1.614870e-01,7.182823e-02,1.247021e-02,2.568244e-02,2.727593e-02	0.348774	0.322247	0.063615	-1.52562e+07	10
PTP3.yag.bam	CFP45.yag.bam	24	31	8423314	0.723352	0	0	0.276648	0	0	0	0	0	0	0	0.276648	0	0	0	0	0	0	0.138324	-0.138324	-1.16988e+07	86	-1	0.920418	4.313943e-01,6.871497e-02,1.809471e-02,3.117452e-01,8.725031e-02,1.741287e-02,5.123425e-02,1.122435e-02,2.929078e-03	0.794598	0.182369	-0.088087	-1.23989e+07	10
PTP12.yag.bam	CFP45.yag.bam	2	31	8435374	0.72433	0	1e-05	0.275659	0	0	0	0	0	1.1e-05	0	0.275659	5e-06	0	0	1e-05	0	1e-05	0.13784	-0.137829	-1.122e+07	66	-1	0.921736	4.772647e-01,6.621832e-02,1.492583e-02,2.817644e-01,9.184866e-02,1.816245e-02,3.513284e-02,9.387688e-03,5.295188e-03	0.545012	0.215814	-0.014786	-1.2003e+07	10
PTP2.yag.bam	CFP45.yag.bam	21	31	8282111	0.724452	2.9e-05	0	0.275519	0	0	0	0	0	1.5e-05	0	0.275519	7e-06	0	0	0	0	0	0.137774	-0.137759	-9.93232e+06	62	-1	0.904989	4.890637e-01,6.673410e-02,1.193624e-02,2.981621e-01,9.682259e-02,2.447503e-02,7.267652e-03,3.610295e-03,1.928327e-03	0.198341	0.234901	0.099578	-1.09446e+07	11
PTP21.yag.bam	CFP45.yag.bam	12	31	8443246	0.724576	1e-06	4e-06	0.275419	0	0	0	0	0	5e-06	0	0.275419	2e-06	0	0	4e-06	0	4e-06	0.137714	-0.13771	-1.11585e+07	98	-1	0.922596	4.867419e-01,6.838327e-02,1.595827e-02,2.605793e-01,8.724513e-02,1.839370e-02,4.665875e-02,1.198859e-02,4.051087e-03	0.717714	0.206761	-0.071162	-1.21846e+07	10
CFP45.yag.bam	TX108.yag.bam	31	39	8310291	0.725039	0	0	0	0	0.150827	0	0.124134	0	0	0.274961	0.124134	0	0	0	0.124134	0	0.124134	0.199547	0.075414	-1.2398e+07	58	-1	0.908068	4.127397e-01,2.664134e-01,1.154741e-01,6.883642e-02,8.436988e-02,1.375612e-02,2.358983e-02,1.161719e-02,3.203288e-03	1.64827	0.168845	-0.366021	-1.28929e+07	10
CFP45.yag.bam	TX107.yag.bam	31	38	8335313	0.725496	0	0	1e-06	0	0.127881	0	0.146622	1e-06	1e-06	0.274503	0.146623	1e-06	1e-06	1e-06	0.146622	1e-06	0.146622	0.210563	0.06394	-1.258e+07	78	-1	0.910802	4.054817e-01,2.634303e-01,1.259174e-01,7.217966e-02,8.111499e-02,1.354931e-02,2.438677e-02,1.071224e-02,3.227691e-03	1.85298	0.158994	-0.420404	-1.30122e+07	11
CFP45.yag.bam	EVG21.yag.bam	31	41	8550512	0.725614	0	1e-06	3e-06	3e-06	0.140945	0	0.133434	1e-06	4e-06	0.27438	0.13344	3e-06	1e-06	2e-06	0.133435	1e-06	0.133436	0.203912	0.070471	-1.29314e+07	54	-1	0.934317	4.574815e-01,2.521136e-01,8.238692e-02,6.078826e-02,9.109231e-02,1.792485e-02,1.467295e-02,1.519228e-02,8.347363e-03	1.06551	0.205589	-0.195052	-1.30868e+07	10
PTP28.yag.bam	CFP60.yag.bam	19	34	8365532	0.725996	0	0.093039	0.01282	0.168145	0	0	0	0	0.219147	0	0.180965	0.130592	0	0.084072	0.093039	0	0.093039	0.267594	-0.00641	-1.01984e+07	114	-1	0.914104	5.743552e-01,8.088669e-02,8.174273e-03,1.862976e-01,9.279062e-02,1.462777e-02,2.101801e-02,1.318886e-02,8.660909e-03	0.314604	0.28622	0.071592	-1.1074e+07	10
PTP15.yag.bam	CFP45.yag.bam	5	31	8469235	0.725998	1e-06	0	0.274002	0	0	0	0	0	0	0	0.274002	0	0	0	0	0	0	0.137001	-0.137001	-1.08427e+07	54	-1	0.925436	4.915913e-01,6.810890e-02,1.414451e-02,2.677548e-01,9.058463e-02,1.993609e-02,3.414397e-02,9.434044e-03,4.301758e-03	0.533076	0.219056	-0.010967	-1.19741e+07	10
PTP22.yag.bam	PTP4.yag.bam	13	25	8604957	0.728816	0.16513	0.106054	0	0	0	0	0	0	0.188619	0	0	0.09431	0	0	0.106054	0	0.106054	0.188619	0	-1.17815e+07	70	-1	0.940266	4.705151e-01,1.230940e-01,1.628937e-02,1.498564e-01,1.617441e-01,2.288005e-02,1.437373e-02,2.967671e-02,1.157050e-02	0.189578	0.45412	0.154728	-1.33733e+07	10
PTP9.yag.bam	CFP60.yag.bam	30	34	8443001	0.734591	1.3e-05	0.08715	0.065092	0.113151	2e-06	0	0	0	0.17202	2e-06	0.178243	0.100154	0	0.056576	0.08715	0	0.08715	0.232855	-0.032545	-1.0254e+07	98	-1	0.922569	5.592026e-01,7.868728e-02,8.677994e-03,2.001398e-01,9.854420e-02,1.522249e-02,2.020044e-02,1.180155e-02,7.523655e-03	0.293051	0.294399	0.081098	-1.1314e+07	10
PTP25.yag.bam	CFP60.yag.bam	16	34	8464304	0.7365	0	0.087423	0.067179	0.108898	0	0	0	0	0.169096	0	0.176077	0.09816	0	0.054449	0.087423	0	0.087423	0.22991	-0.03359	-1.05215e+07	322	-1	0.924897	5.536686e-01,7.668470e-02,9.135420e-03,2.060164e-01,9.895631e-02,1.543446e-02,1.943549e-02,1.384683e-02,6.821846e-03	0.288722	0.290575	0.082006	-1.14123e+07	10
PTP6.yag.bam	CFP60.yag.bam	27	34	8442825	0.741336	0	0.081285	0.166558	0.010821	0	0	0	0	0.089401	0	0.177379	0.046053	0	0.005411	0.081285	0	0.081285	0.175385	-0.083279	-1.04025e+07	254	-1	0.92255	5.411753e-01,7.800717e-02,1.030060e-02,2.151763e-01,1.010545e-01,1.603616e-02,2.297667e-02,1.016841e-02,5.104920e-03	0.3293	0.286545	0.066156	-1.14684e+07	10
PTP18.yag.bam	CFP60.yag.bam	8	34	8460908	0.741833	1e-05	0.081436	0.173156	0.003563	1e-06	0	0	0	0.084114	1e-06	0.176719	0.042502	0	0.001781	0.081436	0	0.081436	0.171583	-0.086578	-1.052e+07	98	-1	0.924526	5.406609e-01,7.772542e-02,1.223217e-02,2.174582e-01,9.941573e-02,1.449901e-02,2.129705e-02,1.198031e-02,4.731200e-03	0.337263	0.279893	0.062166	-1.1508e+07	10
PTP22.yag.bam	PTP27.yag.bam	13	18	8589927	0.743967	0.200062	0.055971	0	0	0	0	0	0	0.156002	0	0	0.078001	0	0	0.055971	0	0.055971	0.156002	0	-1.19634e+07	78	-1	0.938624	4.539333e-01,1.401673e-01,1.615767e-02,1.526363e-01,1.557424e-01,2.569550e-02,1.549807e-02,2.975337e-02,1.041610e-02	0.203257	0.409947	0.140103	-1.35585e+07	10
PTP3.yag.bam	TX106.yag.bam	24	37	8338578	0.747902	0.100237	0.02984	0.084993	0.037028	0	0	0	0	0.10773	0	0.122022	0.058493	0	0.018514	0.02984	0	0.02984	0.159483	-0.042497	-1.46109e+07	90	-1	0.911159	3.065244e-01,1.665421e-01,4.674957e-02,1.823283e-01,1.609099e-01,7.110431e-02,1.576599e-02,2.591317e-02,2.416219e-02	0.388513	0.3165	0.046735	-1.50896e+07	10
PTP19.yag.bam	CFP60.yag.bam	9	34	8492026	0.753504	0	0.072899	0.173535	6.2e-05	0	0	0	0	0.072945	0	0.173597	0.03648	0	3.1e-05	0.072899	0	0.072899	0.159728	-0.086768	-1.10009e+07	66	-1	0.927926	5.167174e-01,7.334197e-02,9.627119e-03,2.340456e-01,1.027057e-01,1.418914e-02,2.805699e-02,1.376664e-02,7.549457e-03	0.366913	0.27533	0.050554	-1.18894e+07	10
PTP24.yag.bam	TX107.yag.bam	15	38	8365013	0.755939	0.03089	0.069892	0.110457	0.020753	0	0.012068	0	1e-06	0.109954	0.01207	0.131211	0.05908	0.006035	0.010378	0.069892	1e-06	0.069894	0.173388	-0.055228	-1.36761e+07	206	-1	0.914047	3.833838e-01,1.907960e-01,6.366294e-02,1.073994e-01,1.415400e-01,5.843825e-02,1.195716e-02,2.148478e-02,2.133769e-02	0.534267	0.311942	-0.014671	-1.44477e+07	10
PTP31.yag.bam	CFP60.yag.bam	23	34	8438768	0.757683	0	0.06029	0.164963	0	0	0	0.017064	0	0.06029	0.017064	0.182027	0.030145	0	0	0.077354	0	0.077354	0.159836	-0.082482	-1.06654e+07	46	-1	0.922106	5.395425e-01,7.806643e-02,1.327217e-02,1.978061e-01,9.783837e-02,1.313712e-02,4.334307e-02,1.182479e-02,5.169397e-03	0.578661	0.273712	-0.031001	-1.18205e+07	10
PTP21.yag.bam	TX106.yag.bam	12	37	8355588	0.760259	0.09682	0.021808	0.079662	0.04145	0	0	0	1e-06	0.101306	1e-06	0.121113	0.055835	1e-06	0.020726	0.021808	1e-06	0.021809	0.1515	-0.039831	-1.40757e+07	86	-1	0.913017	3.405805e-01,1.823320e-01,5.077342e-02,1.493082e-01,1.470633e-01,6.680841e-02,1.449986e-02,2.433885e-02,2.429547e-02	0.443845	0.301322	0.023039	-1.48891e+07	10
PTP29.yag.bam	CFP51.yag.bam	20	33	8773289	0.765557	0.003115	0.183163	0	0.048166	0	0	0	0	0.220844	0	0.048166	0.116443	0	0.024083	0.183163	0	0.183163	0.232886	0	-1.10932e+07	190	-1	0.95866	5.496961e-01,1.076671e-01,8.997538e-03,1.493653e-01,1.249795e-01,1.807252e-02,1.823248e-02,1.366182e-02,9.327620e-03	0.217876	0.395509	0.130901	-1.22958e+07	9
PTP1.yag.bam	TX108.yag.bam	10	39	8291270	0.768183	0.111885	0.014409	0.105522	0	0	0	0	0	0.070352	0	0.105523	0.035176	0	0	0.014409	0	0.014409	0.123113	-0.052761	-1.32001e+07	138	-1	0.905989	3.468445e-01,1.712680e-01,4.671701e-02,1.533345e-01,1.822375e-01,8.079940e-02,5.789251e-03,7.593607e-03,5.416230e-03	0.28812	0.391486	0.099328	-1.39699e+07	10
TX105.yag.bam	EVG16.yag.bam	36	40	8417464	0.76827	0.025134	0.001659	0.086133	0.00269	0.049341	0	0.066774	0	0.016243	0.116115	0.155597	0.008458	0	0.001345	0.068433	0	0.068433	0.151427	-0.018396	-1.52637e+07	94	-1	0.919779	3.195374e-01,1.396015e-01,4.850854e-02,1.916601e-01,1.303864e-01,3.475461e-02,7.561255e-02,4.209993e-02,1.783886e-02	0.951948	0.244978	-0.176196	-1.55948e+07	10
PTP29.yag.bam	CFP47.yag.bam	20	32	8763089	0.769292	1e-06	0.184932	0.017179	0.028301	0	0	0.000295	0	0.206158	0.000295	0.045775	0.106617	0	0.014151	0.185227	0	0.185227	0.222118	-0.008589	-1.10658e+07	94	-1	0.957545	5.542113e-01,9.938823e-02,1.284848e-02,1.549837e-01,1.216489e-01,1.568982e-02,2.016246e-02,1.267562e-02,8.391576e-03	0.271363	0.385272	0.105748	-1.22329e+07	10
PTP16.yag.bam	CFP60.yag.bam	6	34	8413195	0.770079	1e-05	0.050794	0.094683	0.084435	0	0	0	0	0.114125	0	0.179118	0.067617	0	0.042217	0.050794	0	0.050794	0.182575	-0.047341	-1.03832e+07	94	-1	0.919312	5.392964e-01,8.105837e-02,8.471012e-03,2.212998e-01,9.806136e-02,1.723117e-02,1.947108e-02,9.362179e-03,5.748698e-03	0.284945	0.274764	0.080326	-1.13524e+07	10
PTP26.yag.bam	CFP60.yag.bam	17	34	8433563	0.770124	0	0.051591	0.178255	3.1e-05	0	0	0	0	0.051614	0	0.178286	0.025811	0	1.5e-05	0.051591	0	0.051591	0.140749	-0.089127	-1.04324e+07	78	-1	0.921538	5.251077e-01,7.838618e-02,1.013880e-02,2.318906e-01,1.009774e-01,1.591217e-02,2.277876e-02,9.411498e-03,5.396861e-03	0.325989	0.274009	0.065374	-1.15494e+07	10
PTP3.yag.bam	TX105.yag.bam	24	36	8391928	0.773178	0.076489	0.033277	0.098233	0.01882	0	1e-06	0	2e-06	0.085639	3e-06	0.117055	0.045173	2e-06	0.009412	0.033277	2e-06	0.033279	0.139461	-0.049116	-1.46946e+07	82	-1	0.916988	3.040735e-01,1.659948e-01,4.998453e-02,1.865977e-01,1.634107e-01,6.427498e-02,1.735308e-02,2.656206e-02,2.174867e-02	0.412076	0.319932	0.037307	-1.52228e+07	10
PTP13.yag.bam	CFP60.yag.bam	3	34	8468964	0.773687	4e-06	0.049998	0.176281	2.7e-05	2e-06	0	0	0	0.050021	2e-06	0.176308	0.025014	0	1.4e-05	0.049998	0	0.049999	0.138169	-0.088139	-1.07039e+07	86	-1	0.925406	5.216395e-01,7.783448e-02,1.073475e-02,2.340962e-01,1.009425e-01,1.621856e-02,2.349152e-02,1.048435e-02,4.558147e-03	0.339067	0.270725	0.060109	-1.16739e+07	10
PTP10.yag.bam	TX106.yag.bam	0	37	8315491	0.774658	0.105184	2.1e-05	0.087966	0.03217	0	0	0	2e-06	0.076742	2e-06	0.120137	0.042393	2e-06	0.016087	2.1e-05	2e-06	2.3e-05	0.128767	-0.043983	-1.3594e+07	123	-1	0.908636	3.568771e-01,1.882502e-01,5.456471e-02,1.340650e-01,1.467246e-01,7.442610e-02,1.291852e-02,1.893258e-02,1.324121e-02	0.459931	0.303679	0.016581	-1.44532e+07	10
PTP1.yag.bam	TX106.yag.bam	10	37	8236143	0.776769	0.103134	0.000375	0.11972	0	0	0	0	1e-06	0.051944	1e-06	0.119722	0.025973	1e-06	1e-06	0.000375	1e-06	0.000377	0.111804	-0.05986	-1.315e+07	150	-1	0.899966	3.423570e-01,1.722777e-01,5.050541e-02,1.554123e-01,1.737863e-01,8.684478e-02,6.038393e-03,7.822122e-03,4.956005e-03	0.325364	0.362886	0.078837	-1.39061e+07	11
PTP24.yag.bam	CFP60.yag.bam	15	34	8380212	0.779261	1e-05	0.047017	0.173537	0.000172	0	0	3e-06	0	0.047152	3e-06	0.173712	0.023597	0	8.6e-05	0.04702	0	0.04702	0.133966	-0.086768	-1.05506e+07	66	-1	0.915708	5.401507e-01,8.377868e-02,1.140195e-02,2.063832e-01,8.910285e-02,1.444895e-02,3.386245e-02,1.524938e-02,5.621828e-03	0.508002	0.244034	-0.002863	-1.16031e+07	10
PTP5.yag.bam	CFP51.yag.bam	26	33	8750204	0.781637	0.004174	0.175633	0	0.038555	0	0	0	0	0.206637	0	0.038555	0.108138	0	0.019278	0.175633	0	0.175633	0.216276	0	-1.14132e+07	190	-1	0.956137	5.281746e-01,9.819111e-02,8.503691e-03,1.732811e-01,1.311851e-01,1.725004e-02,1.644189e-02,1.630791e-02,1.066447e-02	0.190156	0.39756	0.143274	-1.2472e+07	10
TX108.yag.bam	EVG16.yag.bam	39	40	8423115	0.781791	0.006949	0.008817	0.097178	0.000207	0.048291	0.000105	0.056662	0	0.012525	0.105058	0.154047	0.006302	5.3e-05	0.000104	0.065478	0	0.065478	0.142	-0.024443	-1.52667e+07	98	-1	0.920396	3.182817e-01,1.397943e-01,4.844433e-02,1.945919e-01,1.319406e-01,3.474064e-02,7.310721e-02,4.136244e-02,1.773690e-02	0.92126	0.24799	-0.164839	-1.56051e+07	10
PTP7.yag.bam	CFP60.yag.bam	28	34	8434838	0.782523	0.000189	0.043579	0.102352	0.071357	0	0	0	0	0.097191	0	0.173709	0.057515	0	0.035679	0.043579	0	0.043579	0.166207	-0.051176	-1.07937e+07	158	-1	0.921677	5.348655e-01,7.595149e-02,7.112761e-03,2.148065e-01,9.421353e-02,1.783514e-02,3.015812e-02,1.858517e-02,6.471807e-03	0.3956	0.258509	0.038153	-1.17375e+07	10
PTP17.yag.bam	PTP6.yag.bam	7	27	8633118	0.783741	0.136526	0.079733	0	0	0	0	0	0	0.147996	0	0	0.073998	0	0	0.079733	0	0.079733	0.147996	0	-1.14739e+07	150	-1	0.943343	4.560671e-01,1.424626e-01,9.358042e-03,1.677258e-01,1.691906e-01,2.229471e-02,7.540034e-03,1.903657e-02,6.324602e-03	0.099876	0.459236	0.196252	-1.29833e+07	10
TX107.yag.bam	EVG16.yag.bam	38	40	8453269	0.785979	6.9e-05	7.4e-05	0.080406	0.00256	0.059982	0	0.07093	0	0.002028	0.130912	0.153896	0.001334	0	0.00128	0.071004	0	0.071004	0.143792	-0.010212	-1.54721e+07	166	-1	0.923691	3.123705e-01,1.412402e-01,4.997023e-02,1.927705e-01,1.281342e-01,3.307855e-02,8.107624e-02,4.351996e-02,1.783969e-02	1.02273	0.23656	-0.200875	-1.57524e+07	10
PTP29.yag.bam	PTP31.yag.bam	20	23	8620032	0.787708	0.091405	0.114623	2e-06	0	0.00626	0	2e-06	0	0.160325	0.006262	5e-06	0.080163	0	0	0.114625	0	0.114625	0.163458	0.003129	-1.16714e+07	82	-1	0.941913	4.972703e-01,1.460868e-01,2.745598e-02,1.187870e-01,1.440112e-01,2.481220e-02,1.500461e-02,1.915901e-02,7.412986e-03	0.294842	0.409931	0.099	-1.31038e+07	10
TX107.yag.bam	EVG21.yag.bam	38	41	8561993	0.794319	0	0	0.071169	0.004906	0.083883	0	0.045722	0	0.00368	0.129605	0.121798	0.002453	0	0.002453	0.045722	0	0.045722	0.128155	0.006357	-1.62269e+07	98	-1	0.935571	2.751271e-01,1.759673e-01,5.347694e-02,1.812995e-01,1.351294e-01,3.729905e-02,7.710046e-02,4.621504e-02,1.838517e-02	0.966313	0.236506	-0.177241	-1.63351e+07	10
PTP25.yag.bam	CFP51.yag.bam	16	33	8806064	0.798101	0.021192	0.14554	0	0.035166	0	0	0	0	0.182511	0	0.035166	0.095651	0	0.017583	0.14554	0	0.14554	0.191303	0	-1.135e+07	162	-1	0.962241	5.254341e-01,1.022377e-01,8.997228e-03,1.759652e-01,1.291910e-01,1.853773e-02,1.501346e-02,1.582848e-02,8.795026e-03	0.185854	0.383835	0.142166	-1.25669e+07	10
TX106.yag.bam	EVG16.yag.bam	37	40	8362495	0.79984	5.4e-05	0	0.079317	0	0.044824	0	0.075964	0	2.7e-05	0.120789	0.155281	1.4e-05	0	0	0.075964	0	0.075964	0.138062	-0.017246	-1.51936e+07	62	-1	0.913772	3.094116e-01,1.433478e-01,5.163815e-02,1.969922e-01,1.254098e-01,3.169375e-02,8.031119e-02,4.320957e-02,1.798597e-02	1.05215	0.229188	-0.207922	-1.55163e+07	10
PTP8.yag.bam	CFP60.yag.bam	29	34	8438938	0.800175	0	0.026966	0.172856	1e-06	0	1e-06	0	0	0.026968	2e-06	0.172857	0.013484	1e-06	0	0.026966	0	0.026966	0.113397	-0.086428	-1.07558e+07	110	-1	0.922125	5.158296e-01,8.051561e-02,1.217578e-02,2.348398e-01,9.676899e-02,1.429737e-02,2.889604e-02,1.171989e-02,4.956981e-03	0.424432	0.253028	0.027342	-1.17702e+07	10
PTP17.yag.bam	CFP60.yag.bam	7	34	8458208	0.802599	0.00021	0.018896	0.150312	0.027983	0	0	0	0	0.039988	0	0.178296	0.023492	0	0.013992	0.018896	0	0.018896	0.12214	-0.075156	-1.04426e+07	166	-1	0.924231	5.211329e-01,7.702424e-02,9.359025e-03,2.421858e-01,9.876563e-02,1.821821e-02,1.723013e-02,1.206636e-02,4.017662e-03	0.269215	0.262616	0.083337	-1.15348e+07	10
PTP2.yag.bam	PTP6.yag.bam	21	27	8350352	0.80321	0.097691	0.099099	0	0	0	0	0	0	0.147944	0	0	0.073972	0	0	0.099099	0	0.099099	0.147945	0	-1.08069e+07	182	-1	0.912445	4.376856e-01,1.259875e-01,4.697883e-03,1.926105e-01,1.971639e-01,2.905827e-02,1.086913e-03,7.117225e-03,4.592290e-03	0.02934	0.54683	0.247756	-1.215e+07	14
PTP11.yag.bam	CFP60.yag.bam	1	34	8447904	0.803224	1.6e-05	0.020533	0.070398	0	0	0	0.105829	0	0.020541	0.105829	0.176227	0.010271	0	0	0.126362	0	0.126362	0.161569	-0.035199	-1.09145e+07	62	-1	0.923105	5.420987e-01,8.309201e-02,1.316698e-02,1.832550e-01,8.841555e-02,1.112160e-02,5.498767e-02,1.664722e-02,7.215235e-03	0.770845	0.244059	-0.101697	-1.20302e+07	10
PTP1.yag.bam	TX105.yag.bam	10	36	8282859	0.804225	0.063634	0.015297	0.116839	3e-06	0	0	0	2e-06	0.047119	2e-06	0.116844	0.023561	2e-06	4e-06	0.015297	2e-06	0.015299	0.105539	-0.058419	-1.32032e+07	123	-1	0.90507	3.429453e-01,1.715538e-01,5.064499e-02,1.579354e-01,1.776270e-01,8.049165e-02,6.037528e-03,7.554642e-03,5.209684e-03	0.31911	0.374568	0.083156	-1.39958e+07	10
TX106.yag.bam	EVG21.yag.bam	37	41	8458470	0.80519	0	0	0.076193	2e-06	0.06915	0	0.049465	0	1e-06	0.118615	0.12566	1e-06	0	1e-06	0.049465	0	0.049465	0.122139	-0.003521	-1.59179e+07	74	-1	0.924259	2.724225e-01,1.783786e-01,5.453155e-02,1.848788e-01,1.325821e-01,3.637221e-02,7.720715e-02,4.459073e-02,1.903638e-02	0.993639	0.230194	-0.18452	-1.60636e+07	10
PTP5.yag.bam	CFP47.yag.bam	26	32	8739744	0.80553	0.000228	0.132507	0	0.061736	0	0	0	0	0.178922	0	0.061736	0.097178	0	0.030868	0.132507	0	0.132507	0.194356	0	-1.14169e+07	126	-1	0.954994	5.296361e-01,9.619148e-02,9.633846e-03,1.809590e-01,1.209552e-01,1.915155e-02,1.933742e-02,1.596481e-02,8.170559e-03	0.239521	0.35446	0.113705	-1.24524e+07	10
PTP10.yag.bam	CFP60.yag.bam	0	34	8392442	0.806388	0	0.013697	0.179913	0	2e-06	0	0	0	0.013697	2e-06	0.179913	0.006849	0	0	0.013697	0	0.013697	0.103655	-0.089955	-1.06511e+07	126	-1	0.917044	5.081055e-01,7.874006e-02,1.075860e-02,2.451526e-01,9.730068e-02,1.506004e-02,2.831540e-02,1.082303e-02,5.744142e-03	0.40158	0.250227	0.035183	-1.17146e+07	13
PTP28.yag.bam	CFP47.yag.bam	19	32	8662444	0.807418	0	0.138472	0.019496	0.034614	0	0	0	0	0.164433	0	0.05411	0.086543	0	0.017307	0.138472	0	0.138472	0.182834	-0.009748	-1.09797e+07	106	-1	0.946548	5.452135e-01,1.027016e-01,1.325153e-02,1.659565e-01,1.141947e-01,1.634059e-02,2.142054e-02,1.333320e-02,7.587827e-03	0.303622	0.342923	0.085151	-1.21675e+07	10
PTP30.yag.bam	CFP60.yag.bam	22	34	8397197	0.808103	0	0.013176	0.177974	0.000746	0	0	0	0	0.013736	0	0.178721	0.006961	0	0.000373	0.013176	0	0.013176	0.10291	-0.088987	-1.09801e+07	142	-1	0.917564	5.133561e-01,8.250546e-02,9.839806e-03,2.355463e-01,8.927751e-02,1.632791e-02,3.284343e-02,1.486205e-02,5.441447e-03	0.478096	0.227792	0.00741	-1.18229e+07	10
PTP4.yag.bam	CFP60.yag.bam	25	34	8442085	0.811457	3.5e-05	0.016665	0.171831	1.3e-05	0	0	0	0	0.016692	0	0.171844	0.008347	0	6e-06	0.016665	0	0.016665	0.102611	-0.085916	-1.04642e+07	70	-1	0.922469	5.350698e-01,8.505395e-02,1.321629e-02,2.074430e-01,9.294998e-02,1.517968e-02,3.684329e-02,1.114162e-02,3.102366e-03	0.538565	0.25198	-0.014204	-1.17358e+07	10
PTP9.yag.bam	CFP47.yag.bam	30	32	8769791	0.812003	4e-06	0.138117	0.04984	3.6e-05	0	0	0	0	0.138146	0	0.049876	0.069078	0	1.8e-05	0.138117	0	0.138117	0.163075	-0.02492	-1.10637e+07	74	-1	0.958277	5.328360e-01,9.704377e-02,1.416057e-02,1.762574e-01,1.241953e-01,1.656118e-02,2.003840e-02,1.269478e-02,6.212636e-03	0.275365	0.368799	0.101275	-1.24401e+07	10
PTP20.yag.bam	CFP60.yag.bam	11	34	8405537	0.813818	7e-06	0.012716	0.173453	6e-06	0	0	0	0	0.012724	0	0.173459	0.006363	0	3e-06	0.012716	0	0.012716	0.099452	-0.086726	-1.05482e+07	74	-1	0.918475	5.263896e-01,8.554119e-02,1.263792e-02,2.148108e-01,9.333166e-02,1.484878e-02,3.875389e-02,9.636112e-03,4.050063e-03	0.550636	0.248072	-0.018479	-1.17385e+07	10
CFP60.yag.bam	EVG16.yag.bam	34	40	8486643	0.81592	7.1e-05	0.011813	6e-06	0	0.02007	0	0.15212	0	0.011848	0.17219	0.152126	0.005924	0	0	0.163933	0	0.163933	0.174006	0.010032	-1.22871e+07	110	-1	0.927338	5.021632e-01,2.082571e-01,6.766016e-02,7.181918e-02,9.462770e-02,2.409383e-02,1.008518e-02,1.284459e-02,8.449022e-03	0.821592	0.239709	-0.120218	-1.26305e+07	10
TX105.yag.bam	EVG21.yag.bam	36	41	8524465	0.81601	5.2e-05	0	0.057229	0.01126	0.062392	0	0.053057	0	0.008471	0.115449	0.121546	0.005643	0	0.00563	0.053057	0	0.053057	0.124154	0.002581	-1.60081e+07	90	-1	0.931471	2.818120e-01,1.743289e-01,5.241460e-02,1.812917e-01,1.375786e-01,3.773152e-02,7.094748e-02,4.461821e-02,1.927700e-02	0.896666	0.245093	-0.153052	-1.61746e+07	10
PTP17.yag.bam	PTP20.yag.bam	7	11	8601473	0.817723	0.102116	0.080159	0	0	0	0	0	2e-06	0.131219	2e-06	2e-06	0.06561	2e-06	2e-06	0.080159	2e-06	0.080161	0.131219	0	-1.16218e+07	91	-1	0.939885	4.557358e-01,1.360872e-01,1.633849e-02,1.596736e-01,1.688800e-01,3.032789e-02,1.040598e-02,1.706455e-02,5.486437e-03	0.158364	0.456559	0.169465	-1.31859e+07	10
PTP12.yag.bam	PTP19.yag.bam	2	9	8691313	0.820349	0.12856	0.05109	0	0	0	0	0	0	0.11537	0	0	0.057685	0	0	0.05109	0	0.05109	0.11537	0	-1.29322e+07	94	-1	0.949702	3.953583e-01,1.519267e-01,1.246643e-02,1.869196e-01,1.758890e-01,2.808268e-02,1.832950e-02,2.285783e-02,8.169959e-03	0.175087	0.418203	0.15413	-1.40725e+07	10
PTP19.yag.bam	EVG16.yag.bam	9	40	8628012	0.821595	2.1e-05	0.025967	0.152418	0	0	0	0	0	0.025977	0	0.152418	0.012988	0	0	0.025967	0	0.025967	0.102186	-0.076209	-1.38959e+07	70	-1	0.942785	3.818822e-01,1.609009e-01,5.788302e-02,1.825608e-01,1.337053e-01,3.405910e-02,2.151588e-02,1.922954e-02,8.263268e-03	0.593835	0.280805	-0.037781	-1.47218e+07	10
PTP11.yag.bam	EVG16.yag.bam	1	40	8577539	0.822208	0	2e-06	0.08731	0	0.027144	0	0.063336	0	2e-06	0.09048	0.150646	1e-06	0	0	0.063337	0	0.063337	0.120565	-0.030083	-1.38061e+07	70	-1	0.93727	3.931455e-01,1.835887e-01,6.242909e-02,1.529975e-01,1.026951e-01,2.676714e-02,4.080432e-02,2.614779e-02,1.142499e-02	1.00524	0.208419	-0.174438	-1.48445e+07	10
PTP25.yag.bam	CFP47.yag.bam	16	32	8794399	0.822363	0	0.130806	0.009148	0.037684	0	0	0	0	0.159068	0	0.046831	0.084245	0	0.018842	0.130806	0	0.130806	0.173063	-0.004574	-1.13285e+07	110	-1	0.960966	5.277601e-01,9.736028e-02,1.189713e-02,1.832551e-01,1.226909e-01,1.739830e-02,1.762641e-02,1.443461e-02,7.577189e-03	0.240634	0.358775	0.114092	-1.25232e+07	10
PTP27.yag.bam	CFP60.yag.bam	18	34	8404603	0.823117	1e-06	2.3e-05	0.176859	0	0	0	0	0	2.3e-05	0	0.176859	1.2e-05	0	0	2.3e-05	0	2.3e-05	0.088453	-0.08843	-1.05738e+07	50	-1	0.918373	5.211219e-01,8.620986e-02,1.398616e-02,2.220168e-01,8.898008e-02,1.490755e-02,3.811485e-02,1.194742e-02,2.715325e-03	0.585536	0.229814	-0.02967	-1.18e+07	10
PTP14.yag.bam	CFP60.yag.bam	4	34	8407192	0.82314	7e-06	0	0.176852	0	0	2e-06	0	0	5e-06	2e-06	0.176852	3e-06	1e-06	0	0	0	0	0.088431	-0.088426	-1.06513e+07	42	-1	0.918656	5.002716e-01,8.505775e-02,1.620065e-02,2.406301e-01,9.333413e-02,1.341660e-02,4.026010e-02,8.810983e-03,2.018057e-03	0.604931	0.23081	-0.03664	-1.19064e+07	10
PTP1.yag.bam	TX107.yag.bam	10	38	8310278	0.82388	0.024165	0.018584	0.133371	0	0	0	0	0	0.030667	0	0.133371	0.015333	0	0	0.018584	0	0.018584	0.097352	-0.066686	-1.33954e+07	218	-1	0.908066	3.379235e-01,1.725214e-01,5.464454e-02,1.582597e-01,1.742175e-01,8.367614e-02,6.617115e-03,7.041024e-03,5.099104e-03	0.351639	0.360878	0.067141	-1.41419e+07	10
PTP22.yag.bam	CFP60.yag.bam	13	34	8421924	0.823941	1e-06	1e-06	0.176053	0	0	4e-06	0	0	4e-06	4e-06	0.176053	3e-06	2e-06	0	1e-06	0	1e-06	0.088032	-0.088027	-1.07434e+07	38	-1	0.920266	5.076061e-01,8.613783e-02,1.599309e-02,2.316078e-01,8.986509e-02,1.259419e-02,4.168402e-02,1.149076e-02,3.021160e-03	0.641819	0.22494	-0.048871	-1.19679e+07	10
PTP2.yag.bam	TX108.yag.bam	21	39	8264449	0.824205	0.05137	0.017277	0.107148	0	0	0	0	0	0.042962	0	0.107148	0.021481	0	0	0.017277	0	0.017277	0.096536	-0.053574	-1.29421e+07	186	-1	0.903059	3.499901e-01,1.722134e-01,4.814116e-02,1.515669e-01,1.833164e-01,8.186836e-02,4.101337e-03,5.618820e-03,3.183502e-03	0.284985	0.395496	0.101339	-1.37725e+07	14
CFP51.yag.bam	EVG21.yag.bam	33	41	9025825	0.825804	0	0.064892	0.003572	0	0	0	0.10573	1e-06	0.064893	0.105731	0.109304	0.032447	1e-06	1e-06	0.170623	1e-06	0.170623	0.17241	-0.001786	-1.4124e+07	102	-1	0.986254	4.314104e-01,2.054274e-01,7.370634e-02,8.162706e-02,1.481515e-01,2.363761e-02,1.531089e-02,1.258140e-02,8.147420e-03	0.600853	0.359337	-0.048231	-1.46268e+07	10
CFP60.yag.bam	TX105.yag.bam	34	36	8326131	0.826914	0	0	0	0	0.047273	0	0.125813	0	0	0.173086	0.125813	0	0	0	0.125813	0	0.125813	0.14945	0.023636	-1.24477e+07	138	-1	0.909799	4.052613e-01,2.603458e-01,1.155255e-01,8.137413e-02,8.825054e-02,1.768993e-02,1.952720e-02,9.610703e-03,2.414872e-03	1.53033	0.175075	-0.33336	-1.3015e+07	10
PTP5.yag.bam	EVG16.yag.bam	26	40	8546492	0.82731	6.5e-05	0.021403	0.151221	0	0	0	0	0	0.021436	0	0.151222	0.010718	0	0	0.021403	0	0.021403	0.097047	-0.075611	-1.35559e+07	498	-1	0.933877	4.037220e-01,1.770889e-01,5.806340e-02,1.625012e-01,1.212047e-01,3.364579e-02,1.985017e-02,1.507589e-02,8.847982e-03	0.642826	0.25997	-0.054893	-1.42679e+07	10
PTP1.yag.bam	CFP60.yag.bam	10	34	8326829	0.827446	9.6e-05	0	0.172457	0	0	0	0	0	4.8e-05	0	0.172458	2.4e-05	0	0	0	0	0	0.086277	-0.086229	-1.0231e+07	122	-1	0.909875	4.833006e-01,7.034617e-02,9.263050e-03,2.892000e-01,1.087126e-01,2.040612e-02,8.076678e-03,8.775535e-03,1.919249e-03	0.159501	0.26772	0.122136	-1.1197e+07	10
CFP60.yag.bam	TX106.yag.bam	34	37	8280238	0.82827	0	0	0	0	0.037368	0	0.134362	0	0	0.17173	0.134362	0	0	0	0.134362	0	0.134362	0.153046	0.018684	-1.23939e+07	130	-1	0.904784	3.960334e-01,2.619864e-01,1.235663e-01,8.541291e-02,8.532721e-02,1.610899e-02,2.171727e-02,8.060846e-03,1.786633e-03	1.70266	0.16509	-0.378515	-1.29311e+07	10
CFP60.yag.bam	TX101.yag.bam	34	35	8330289	0.828499	0	1e-06	1e-06	0	0.142944	0	0.028553	2e-06	3e-06	0.171499	0.028557	2e-06	2e-06	2e-06	0.028554	2e-06	0.028556	0.100029	0.071471	-1.21599e+07	99	-1	0.910253	3.646629e-01,3.059143e-01,1.100853e-01,8.748922e-02,8.934365e-02,1.102642e-02,2.430969e-02,6.835195e-03,3.334189e-04	1.50425	0.163735	-0.304171	-1.29666e+07	11
PTP23.yag.bam	CFP60.yag.bam	14	34	8461754	0.829454	0	5e-06	0.170541	0	0	0	0	0	5e-06	0	0.170541	2e-06	0	0	5e-06	0	5e-06	0.085275	-0.08527	-1.09179e+07	66	-1	0.924618	4.968838e-01,8.154330e-02,1.105424e-02,2.488680e-01,9.802559e-02,1.558179e-02,3.362391e-02,9.547271e-03,4.872062e-03	0.45578	0.24493	0.015717	-1.19816e+07	13
PTP3.yag.bam	CFP60.yag.bam	24	34	8443665	0.830037	0	0	0.16996	0	0	3e-06	0	0	2e-06	3e-06	0.16996	2e-06	2e-06	0	0	0	0	0.084983	-0.08498	-1.17485e+07	78	-1	0.922642	4.264029e-01,7.811614e-02,1.355564e-02,3.035348e-01,9.782240e-02,1.515075e-02,4.964885e-02,1.294828e-02,2.820230e-03	0.646115	0.206833	-0.04722	-1.25163e+07	10
PTP19.yag.bam	EVG21.yag.bam	9	41	8837474	0.83005	3.4e-05	0.053022	0.116894	0	0	0	0	0	0.053039	0	0.116894	0.02652	0	1e-06	0.053022	0	0.053022	0.111486	-0.058447	-1.48216e+07	78	-1	0.965673	3.539295e-01,1.850330e-01,6.081132e-02,1.557114e-01,1.609002e-01,3.525120e-02,2.157786e-02,1.609090e-02,1.069465e-02	0.512051	0.339112	-0.005432	-1.54384e+07	10
PTP3.yag.bam	TX108.yag.bam	24	39	8384387	0.830353	0.028824	0.034351	0.090523	0.015949	0	0	0	0	0.060725	0	0.106472	0.032356	0	0.007975	0.034351	0	0.034352	0.109974	-0.045261	-1.46904e+07	166	-1	0.916164	2.975605e-01,1.714702e-01,5.031389e-02,1.904143e-01,1.632675e-01,6.126207e-02,1.882656e-02,2.570428e-02,2.118067e-02	0.423479	0.315194	0.032225	-1.52341e+07	10
PTP12.yag.bam	EVG16.yag.bam	2	40	8586615	0.830827	0.000564	0.016567	0.152042	0	0	0	0	0	0.016849	0	0.152042	0.008425	0	0	0.016567	0	0.016567	0.09287	-0.076021	-1.41368e+07	126	-1	0.938262	3.564461e-01,1.535272e-01,4.977677e-02,2.066700e-01,1.417106e-01,4.223555e-02,2.302876e-02,1.815969e-02,8.445323e-03	0.513762	0.287214	-0.00554	-1.48222e+07	10
PTP12.yag.bam	CFP60.yag.bam	2	34	8457589	0.831183	1.4e-05	0	0.168803	0	0	0	0	0	7e-06	0	0.168803	4e-06	0	0	0	0	0	0.084409	-0.084401	-1.12701e+07	42	-1	0.924163	4.712346e-01,7.656750e-02,1.054078e-02,2.753011e-01,9.953861e-02,1.695145e-02,3.291506e-02,1.297846e-02,3.972367e-03	0.436573	0.234068	0.021738	-1.21215e+07	10
CFP60.yag.bam	TX107.yag.bam	34	38	8363626	0.831394	0	0	0	0	0.028119	0	0.140485	1e-06	1e-06	0.168606	0.140486	1e-06	1e-06	1e-06	0.140485	1e-06	0.140486	0.154546	0.01406	-1.26466e+07	122	-1	0.913896	4.015572e-01,2.565958e-01,1.218969e-01,8.049696e-02,8.912110e-02,1.884687e-02,2.008374e-02,9.538938e-03,1.862482e-03	1.59312	0.175622	-0.358346	-1.31559e+07	10
PTP21.yag.bam	CFP60.yag.bam	12	34	8464293	0.831467	2e-06	7e-06	0.168517	0	0	4e-06	3e-06	0	1e-05	7e-06	0.168521	6e-06	2e-06	0	1e-05	0	1e-05	0.084273	-0.084259	-1.12069e+07	54	-1	0.924896	4.820359e-01,7.779461e-02,1.103866e-02,2.509528e-01,9.986548e-02,1.567321e-02,4.614139e-02,1.176275e-02,4.735176e-03	0.572571	0.241592	-0.026073	-1.2279e+07	10
PTP2.yag.bam	CFP60.yag.bam	21	34	8315237	0.831872	3.1e-05	0	0.168097	0	0	0	0	0	1.5e-05	0	0.168097	8e-06	0	0	0	0	0	0.084064	-0.084049	-9.99491e+06	86	-1	0.908608	4.856523e-01,7.283550e-02,9.108953e-03,2.883353e-01,1.100830e-01,2.111639e-02,5.558571e-03,6.038461e-03,1.271462e-03	0.133241	0.273163	0.132702	-1.10501e+07	14
PTP9.yag.bam	CFP51.yag.bam	30	33	8780426	0.832202	0.004933	0.138324	0	0.024541	0	0	0	0	0.159196	0	0.024541	0.082666	0	0.01227	0.138324	0	0.138324	0.165332	0	-1.10969e+07	230	-1	0.95944	5.294480e-01,1.030459e-01,1.132676e-02,1.701232e-01,1.290295e-01,1.804391e-02,1.747198e-02,1.451487e-02,6.995760e-03	0.223195	0.385708	0.1267	-1.2507e+07	9
CFP60.yag.bam	EVG21.yag.bam	34	41	8575911	0.832251	0	0	1e-06	1e-06	0.036632	0	0.131114	0	1e-06	0.167747	0.131116	1e-06	0	1e-06	0.131114	0	0.131114	0.149432	0.018316	-1.29919e+07	66	-1	0.937092	4.512990e-01,2.469641e-01,7.902398e-02,6.960299e-02,9.982179e-02,2.195659e-02,1.173586e-02,1.192090e-02,7.674784e-03	0.909219	0.226248	-0.148518	-1.32173e+07	10
TX108.yag.bam	EVG21.yag.bam	39	41	8521698	0.832444	8e-05	0	0.052825	0.009757	0.046039	3e-06	0.058851	0	0.00736	0.104893	0.121434	0.0049	1e-06	0.004879	0.058851	0	0.058851	0.118084	-0.003393	-1.5997e+07	134	-1	0.931168	2.826083e-01,1.722240e-01,5.226585e-02,1.817244e-01,1.420126e-01,3.758064e-02,6.892414e-02,4.315784e-02,1.950227e-02	0.853375	0.255475	-0.139649	-1.61641e+07	10
CFP60.yag.bam	TX108.yag.bam	34	39	8346023	0.832604	0	0	0	0	0.046377	0	0.121019	0	0	0.167396	0.121019	0	0	0	0.121019	0	0.121019	0.144207	0.023189	-1.24693e+07	90	-1	0.911972	4.071202e-01,2.602830e-01,1.122698e-01,7.832649e-02,9.287811e-02,1.760598e-02,1.980940e-02,9.416136e-03,2.290928e-03	1.42207	0.186611	-0.310635	-1.30444e+07	13
PTP15.yag.bam	CFP60.yag.bam	5	34	8490925	0.832806	1e-06	2e-06	0.167191	0	0	0	0	0	3e-06	0	0.167191	1e-06	0	0	2e-06	0	2e-06	0.083598	-0.083596	-1.08915e+07	62	-1	0.927806	4.811356e-01,8.005877e-02,1.258873e-02,2.613615e-01,1.014587e-01,1.553982e-02,3.607414e-02,8.425589e-03,3.357087e-03	0.479632	0.245041	0.007272	-1.21134e+07	10
CFP47.yag.bam	EVG21.yag.bam	32	41	9001032	0.83363	0	0.050442	3.4e-05	0	0	0	0.115893	0	0.050442	0.115893	0.115928	0.025221	0	0	0.166335	0	0.166335	0.166352	-1.7e-05	-1.40344e+07	66	-1	0.983545	4.357465e-01,2.125820e-01,7.541831e-02,7.903507e-02,1.393678e-01,2.120778e-02,1.393027e-02,1.378036e-02,8.931863e-03	0.641099	0.335056	-0.064971	-1.44861e+07	10
PTP3.yag.bam	EVG16.yag.bam	24	40	8574874	0.83571	7e-05	0.012098	0.148862	0.003261	0	0	0	0	0.014579	0	0.152122	0.007697	0	0.00163	0.012098	0	0.012098	0.089825	-0.074431	-1.46156e+07	98	-1	0.936979	3.273975e-01,1.462009e-01,4.612206e-02,2.271850e-01,1.439130e-01,4.417681e-02,3.178033e-02,2.297609e-02,1.024840e-02	0.541316	0.277588	-0.016327	-1.51625e+07	10
PTP15.yag.bam	TX108.yag.bam	5	39	8428309	0.835893	0.04097	0.017964	0.101522	0.003651	0	0	0	0	0.041187	0	0.105174	0.02105	0	0.001826	0.017964	0	0.017964	0.092861	-0.050761	-1.3848e+07	194	-1	0.920964	3.396199e-01,1.819855e-01,5.431363e-02,1.529165e-01,1.587097e-01,6.430623e-02,1.402420e-02,2.026613e-02,1.385827e-02	0.430584	0.32535	0.029901	-1.48559e+07	10
PTP16.yag.bam	EVG16.yag.bam	6	40	8537687	0.836167	1.3e-05	0.01162	0.1522	0	0	0	0	0	0.011627	0	0.1522	0.005813	0	0	0.011621	0	0.011621	0.087727	-0.0761	-1.32564e+07	82	-1	0.932915	4.001831e-01,1.728456e-01,5.708353e-02,1.702781e-01,1.279088e-01,3.728133e-02,1.568897e-02,1.242039e-02,6.310195e-03	0.568941	0.274719	-0.027189	-1.41503e+07	10
CFP51.yag.bam	EVG16.yag.bam	33	40	8756746	0.836822	2e-06	0.018299	0.081532	0	0	0	0.063344	1e-06	0.018301	0.063345	0.144877	0.009151	1e-06	1e-06	0.081643	1e-06	0.081644	0.122411	-0.040766	-1.31011e+07	78	-1	0.956852	4.615555e-01,1.904277e-01,6.514954e-02,1.087314e-01,1.123473e-01,2.526706e-02,1.328493e-02,1.418010e-02,9.056533e-03	0.698143	0.269392	-0.079037	-1.3864e+07	10
PTP29.yag.bam	PTP30.yag.bam	20	22	8571819	0.837058	0.105977	0.033832	0	0	0	0.023131	0	2e-06	0.104171	0.023133	2e-06	0.054978	0.011568	2e-06	0.033832	2e-06	0.033835	0.109954	0	-1.20016e+07	95	-1	0.936645	4.639545e-01,1.822080e-01,2.525254e-02,1.307308e-01,1.350369e-01,2.113942e-02,1.191307e-02,2.367825e-02,6.086433e-03	0.275226	0.341933	0.096691	-1.32e+07	10
PTP18.yag.bam	CFP47.yag.bam	8	32	8795911	0.8382	2e-06	0.113265	0.048533	0	0	0	0	0	0.113266	0	0.048533	0.056633	0	0	0.113265	0	0.113265	0.137533	-0.024266	-1.13322e+07	170	-1	0.961132	5.169263e-01,9.678969e-02,1.450878e-02,1.909812e-01,1.264037e-01,1.698553e-02,2.060654e-02,1.140747e-02,5.390696e-03	0.277803	0.359838	0.098727	-1.26165e+07	10
PTP13.yag.bam	EVG16.yag.bam	3	40	8607806	0.841397	2.3e-05	0.008072	0.130971	0.019538	0	0	0	0	0.022737	0	0.150509	0.013811	0	0.009769	0.008072	0	0.008072	0.093107	-0.065485	-1.35875e+07	98	-1	0.940577	3.901674e-01,1.698962e-01,5.107341e-02,1.795128e-01,1.290392e-01,4.202728e-02,1.648808e-02,1.450576e-02,7.289934e-03	0.523573	0.27252	-0.009162	-1.4453e+07	10
PTP13.yag.bam	EVG21.yag.bam	3	41	8827048	0.841582	2.8e-05	0.042194	0.10836	0.007836	0	0	0	0	0.048085	0	0.116196	0.025022	0	0.003918	0.042194	0	0.042195	0.104224	-0.05418	-1.45391e+07	90	-1	0.964534	3.626140e-01,1.881282e-01,5.896538e-02,1.512712e-01,1.609711e-01,4.019387e-02,1.757220e-02,1.267071e-02,7.613371e-03	0.475474	0.343367	0.011056	-1.51915e+07	10
PTP7.yag.bam	TX105.yag.bam	28	36	8380195	0.841849	0.028577	0.01222	0.108873	0.005861	0	0.00262	0	0	0.032869	0.00262	0.114734	0.017495	0.00131	0.00293	0.01222	0	0.01222	0.089426	-0.054437	-1.37935e+07	122	-1	0.915706	3.603556e-01,1.971826e-01,6.360816e-02,1.278735e-01,1.369782e-01,5.851609e-02,1.905533e-02,2.238264e-02,1.404798e-02	0.603479	0.280338	-0.041695	-1.46937e+07	10
PTP11.yag.bam	PTP30.yag.bam	1	22	8607266	0.844543	4.5e-05	0.06693	0	0	0.044758	0.043724	0	0	0.099746	0.088482	0	0.055338	0.021862	0	0.06693	0	0.06693	0.133055	0.022379	-1.26024e+07	130	-1	0.940518	4.493206e-01,1.634664e-01,2.597857e-02,1.278399e-01,1.378569e-01,1.734091e-02,2.949103e-02,3.966575e-02,9.040055e-03	0.402371	0.341414	0.043135	-1.39479e+07	10
PTP24.yag.bam	PTP2.yag.bam	15	21	8292245	0.844891	0.084605	0.068725	0	0	0.001779	0	0	0	0.111028	0.001779	0	0.055514	0	0	0.068725	0	0.068725	0.111917	0.000889	-1.09754e+07	138	-1	0.906096	4.379280e-01,1.962213e-01,2.730101e-03,1.165634e-01,1.848782e-01,6.733412e-03,1.419800e-02,3.736594e-02,3.381670e-03	0.091564	0.494575	0.207836	-1.23232e+07	14
PTP28.yag.bam	EVG16.yag.bam	19	40	8482558	0.846528	4e-06	2e-06	0.153461	0	4e-06	0	1e-06	0	4e-06	5e-06	0.153462	2e-06	0	0	2e-06	0	2e-06	0.076737	-0.076728	-1.31265e+07	78	-1	0.926891	4.138787e-01,1.876913e-01,6.294060e-02,1.541418e-01,1.088061e-01,2.990660e-02,1.904482e-02,1.543021e-02,8.159862e-03	0.7535	0.231919	-0.091214	-1.39739e+07	10
PTP10.yag.bam	EVG16.yag.bam	0	40	8520108	0.846587	9e-06	0	0.153404	0	0	0	0	0	5e-06	0	0.153404	2e-06	0	0	0	0	0	0.076707	-0.076702	-1.35085e+07	58	-1	0.930995	3.698517e-01,1.726784e-01,5.627198e-02,1.952863e-01,1.247749e-01,3.653080e-02,2.217396e-02,1.431234e-02,8.119609e-03	0.6287	0.250928	-0.048054	-1.44891e+07	10
PTP30.yag.bam	EVG16.yag.bam	22	40	8521492	0.846735	0	0	0.153038	0	0	0	0.000227	0	0	0.000227	0.153265	0	0	0	0.000227	0	0.000227	0.076746	-0.076519	-1.3833e+07	106	-1	0.931146	3.692672e-01,1.733442e-01,6.417097e-02,1.887438e-01,1.219694e-01,2.976953e-02,2.923940e-02,1.653752e-02,6.957922e-03	0.765851	0.243061	-0.099414	-1.45919e+07	10
PTP27.yag.bam	EVG16.yag.bam	18	40	8528505	0.846924	8e-06	0	0.153067	0	0	0	1e-06	1e-06	5e-06	2e-06	0.153068	3e-06	1e-06	1e-06	1e-06	1e-06	2e-06	0.076539	-0.076533	-1.34252e+07	70	-1	0.931912	3.795029e-01,1.800939e-01,6.272537e-02,1.782006e-01,1.144614e-01,3.250334e-02,2.946410e-02,1.739851e-02,5.649921e-03	0.80542	0.228746	-0.10974	-1.45306e+07	10
PTP14.yag.bam	EVG16.yag.bam	4	40	8532354	0.847005	1e-06	0	0.152994	0	0	0	0	0	0	0	0.152994	0	0	0	0	0	0	0.076498	-0.076497	-1.35061e+07	46	-1	0.932333	3.707984e-01,1.730894e-01,5.872497e-02,1.862593e-01,1.240385e-01,3.618944e-02,3.004050e-02,1.487925e-02,5.980235e-03	0.715628	0.248483	-0.081234	-1.46066e+07	10
PTP11.yag.bam	PTP17.yag.bam	1	7	8674870	0.847237	1.1e-05	0.058632	0	0	0.09412	0	0	0	0.058637	0.09412	0	0.029319	0	0	0.058632	0	0.058632	0.105697	0.04706	-1.21108e+07	70	-1	0.947905	4.486294e-01,1.725563e-01,1.717663e-02,1.243348e-01,1.490672e-01,1.027463e-02,3.469111e-02,3.788002e-02,5.389857e-03	0.347949	0.375566	0.070481	-1.37469e+07	10
PTP22.yag.bam	EVG16.yag.bam	13	40	8549281	0.847253	8e-06	0	0.152737	0	0	0	1e-06	0	4e-06	1e-06	0.152738	2e-06	0	0	1e-06	0	1e-06	0.076374	-0.076368	-1.36055e+07	46	-1	0.934182	3.741504e-01,1.808278e-01,5.572896e-02,1.814006e-01,1.147956e-01,3.720902e-02,3.149754e-02,1.649218e-02,7.897879e-03	0.759842	0.228151	-0.092417	-1.46801e+07	10
PTP5.yag.bam	EVG21.yag.bam	26	41	8731581	0.847278	5e-06	0.035673	0.117043	0	0	0	0	0	0.035676	0	0.117043	0.017838	0	0	0.035674	0	0.035674	0.094198	-0.058522	-1.44334e+07	70	-1	0.954102	3.752564e-01,1.993015e-01,6.337347e-02,1.392335e-01,1.441397e-01,3.528762e-02,1.780390e-02,1.672777e-02,8.876058e-03	0.563185	0.305557	-0.026833	-1.49375e+07	10
PTP13.yag.bam	CFP47.yag.bam	3	32	8832229	0.84759	1.8e-05	0.102482	0.049909	0	0	0	0	0	0.102492	0	0.049909	0.051246	0	0	0.102482	0	0.102482	0.127446	-0.024954	-1.15683e+07	58	-1	0.9651	5.002313e-01,9.331339e-02,1.398093e-02,2.045382e-01,1.329706e-01,1.716862e-02,2.284170e-02,9.276354e-03,5.678924e-03	0.276923	0.368218	0.100511	-1.28202e+07	10
TX101.yag.bam	EVG16.yag.bam	35	40	8424045	0.847728	0	0	0.144154	0	0	0	0.008116	1e-06	1e-06	0.008118	0.152272	1e-06	1e-06	1e-06	0.008116	1e-06	0.008118	0.080195	-0.072077	-1.49508e+07	122	-1	0.920498	2.846349e-01,1.409077e-01,5.242057e-02,2.318266e-01,1.333708e-01,3.529708e-02,7.028184e-02,3.807598e-02,1.318453e-02	0.92001	0.234473	-0.157164	-1.56145e+07	10
PTP17.yag.bam	EVG16.yag.bam	7	40	8590227	0.847967	4e-06	0	0.152029	0	0	0	0	0	2e-06	0	0.152029	1e-06	0	0	0	0	0	0.076017	-0.076015	-1.33165e+07	58	-1	0.938656	3.770949e-01,1.749386e-01,5.641026e-02,1.943520e-01,1.267450e-01,3.743173e-02,1.556079e-02,1.069056e-02,6.776256e-03	0.567841	0.258989	-0.025633	-1.43681e+07	10
PTP1.yag.bam	EVG16.yag.bam	10	40	8402840	0.848407	1.9e-05	2e-06	0.151573	0	0	0	0	0	1.1e-05	0	0.151573	6e-06	0	0	2e-06	0	2e-06	0.075798	-0.075786	-1.29842e+07	55	-1	0.918181	3.542745e-01,1.544106e-01,5.549551e-02,2.228527e-01,1.520017e-01,4.230916e-02,9.347980e-03,6.327906e-03,2.980034e-03	0.426597	0.309737	0.030572	-1.38647e+07	10
PTP15.yag.bam	TX105.yag.bam	5	36	8434518	0.848555	0.00028	0.033403	0.109015	0.008747	0	0	0	0	0.040104	0	0.117762	0.021145	0	0.004374	0.033403	0	0.033403	0.096798	-0.054507	-1.38652e+07	138	-1	0.921642	3.397053e-01,1.812224e-01,5.565955e-02,1.533418e-01,1.575001e-01,6.442267e-02,1.471014e-02,1.780446e-02,1.563359e-02	0.446792	0.323302	0.022904	-1.48681e+07	10
PTP24.yag.bam	EVG16.yag.bam	15	40	8499376	0.848605	1.6e-05	0	0.139922	0	2e-06	0	0.011455	0	8e-06	0.011457	0.151377	4e-06	0	0	0.011455	0	0.011455	0.081425	-0.06996	-1.33923e+07	50	-1	0.928729	3.917110e-01,1.835546e-01,6.124112e-02,1.652074e-01,1.131611e-01,3.074575e-02,2.923128e-02,1.632331e-02,8.824413e-03	0.799501	0.232697	-0.10895	-1.43691e+07	13
PTP20.yag.bam	EVG16.yag.bam	11	40	8529505	0.848684	0	0	0.151311	0	0	0	5e-06	0	0	5e-06	0.151316	0	0	0	5e-06	0	5e-06	0.075661	-0.075655	-1.33972e+07	66	-1	0.932021	3.799150e-01,1.842248e-01,6.141498e-02,1.738035e-01,1.166985e-01,3.176434e-02,3.232388e-02,1.233959e-02,7.515391e-03	0.803256	0.23534	-0.11137	-1.44833e+07	10
PTP31.yag.bam	EVG16.yag.bam	23	40	8570249	0.848741	0	0	0.126723	0	0	0	0.024535	0	1e-06	0.024535	0.151259	0	0	0	0.024535	0	0.024535	0.087897	-0.063362	-1.35454e+07	66	-1	0.936473	3.868369e-01,1.807948e-01,6.414712e-02,1.672788e-01,1.140737e-01,2.694321e-02,3.292052e-02,1.750226e-02,9.502685e-03	0.850921	0.233	-0.128993	-1.46514e+07	10
PTP23.yag.bam	EVG16.yag.bam	14	40	8604580	0.849369	3e-06	6.4e-05	0.150564	0	0	0	0	0	6.6e-05	0	0.150564	3.3e-05	0	0	6.4e-05	0	6.4e-05	0.075348	-0.075282	-1.38031e+07	74	-1	0.940225	3.675034e-01,1.664582e-01,5.619043e-02,1.943955e-01,1.312902e-01,3.653827e-02,2.445269e-02,1.554332e-02,7.627921e-03	0.614236	0.265997	-0.044405	-1.47431e+07	10
PTP26.yag.bam	EVG16.yag.bam	17	40	8558650	0.849414	3e-06	0	0.150584	0	0	0	0	0	1e-06	0	0.150584	1e-06	0	0	0	0	0	0.075293	-0.075292	-1.32944e+07	46	-1	0.935206	3.755761e-01,1.766000e-01,6.264576e-02,1.903925e-01,1.250158e-01,3.240324e-02,2.012553e-02,1.180391e-02,5.437143e-03	0.662087	0.253083	-0.06129	-1.4367e+07	10
PTP7.yag.bam	EVG16.yag.bam	28	40	8560405	0.849498	1e-06	0	0.144212	0	0	0	0.00629	0	0	0.00629	0.150502	0	0	0	0.00629	0	0.00629	0.078396	-0.072106	-1.36662e+07	66	-1	0.935398	3.879187e-01,1.727001e-01,5.864284e-02,1.708544e-01,1.222504e-01,3.283410e-02,2.731770e-02,1.845740e-02,9.024365e-03	0.703151	0.254261	-0.07769	-1.45978e+07	10
PTP8.yag.bam	EVG16.yag.bam	29	40	8566674	0.849552	8e-06	2e-06	0.150438	0	0	0	0	1e-06	6e-06	1e-06	0.150438	4e-06	1e-06	1e-06	2e-06	1e-06	2e-06	0.075225	-0.075219	-1.36167e+07	62	-1	0.936083	3.760557e-01,1.751215e-01,5.838959e-02,1.866591e-01,1.241202e-01,3.438962e-02,2.333103e-02,1.424757e-02,7.685731e-03	0.658399	0.252206	-0.059699	-1.45343e+07	10
PTP4.yag.bam	EVG16.yag.bam	25	40	8569852	0.849588	0	3e-06	0.150372	0	5e-06	0	3.2e-05	1e-06	4e-06	3.7e-05	0.150404	2e-06	1e-06	1e-06	3.5e-05	1e-06	3.5e-05	0.075224	-0.075184	-1.33214e+07	58	-1	0.93643	3.897620e-01,1.829132e-01,6.153095e-02,1.700234e-01,1.147808e-01,3.021157e-02,2.619837e-02,1.587246e-02,8.707160e-03	0.76432	0.235811	-0.096531	-1.44926e+07	10
PTP9.yag.bam	EVG16.yag.bam	30	40	8570316	0.849603	5e-06	0	0.150391	0	0	0	0	1e-06	3e-06	1e-06	0.150392	2e-06	1e-06	1e-06	0	1e-06	1e-06	0.075199	-0.075196	-1.31718e+07	74	-1	0.936481	3.986210e-01,1.852551e-01,6.382243e-02,1.686516e-01,1.141909e-01,3.018173e-02,1.876270e-02,1.407136e-02,6.443233e-03	0.72322	0.237529	-0.081366	-1.42318e+07	10
PTP29.yag.bam	EVG16.yag.bam	20	40	8565216	0.849606	0	0	0.131079	0	1e-06	0	0.019315	0	0	0.019315	0.150393	0	0	0	0.019315	0	0.019315	0.084855	-0.065539	-1.32425e+07	50	-1	0.935923	4.186315e-01,1.902197e-01,6.185776e-02,1.473245e-01,1.097798e-01,3.057994e-02,2.000830e-02,1.357252e-02,8.026030e-03	0.74573	0.236818	-0.089733	-1.409e+07	10
PTP18.yag.bam	EVG16.yag.bam	8	40	8590385	0.849724	4e-06	4e-06	0.150266	0	0	1e-06	0	1e-06	7e-06	2e-06	0.150267	4e-06	1e-06	1e-06	4e-06	1e-06	5e-06	0.075141	-0.075133	-1.34057e+07	58	-1	0.938674	3.899147e-01,1.801471e-01,6.162725e-02,1.764655e-01,1.221382e-01,3.199942e-02,1.968417e-02,1.127376e-02,6.749876e-03	0.665733	0.253822	-0.062848	-1.43404e+07	10
PTP6.yag.bam	EVG16.yag.bam	27	40	8567083	0.849764	1.6e-05	0	0.150219	0	0	0	0	0	8e-06	0	0.150219	4e-06	0	0	0	0	0	0.075118	-0.07511	-1.32757e+07	46	-1	0.936127	3.917136e-01,1.805274e-01,5.857219e-02,1.754084e-01,1.200716e-01,3.568686e-02,1.880873e-02,1.300014e-02,6.211145e-03	0.644457	0.249109	-0.053803	-1.42994e+07	10
PTP21.yag.bam	TX105.yag.bam	12	36	8409374	0.849838	0.000195	0.034684	0.112837	0.002446	0	0	0	0	0.036616	0	0.115283	0.018614	0	0.001223	0.034685	0	0.034685	0.093646	-0.056418	-1.41827e+07	102	-1	0.918895	3.298975e-01,1.842968e-01,5.936520e-02,1.590475e-01,1.483688e-01,5.604612e-02,1.884788e-02,2.367285e-02,2.045732e-02	0.527153	0.295982	-0.011194	-1.50907e+07	10
PTP2.yag.bam	EVG16.yag.bam	21	40	8385977	0.849851	0	0	0.150147	0	0	0	0	2e-06	2e-06	2e-06	0.150149	2e-06	2e-06	2e-06	0	2e-06	2e-06	0.075076	-0.075074	-1.27372e+07	50	-1	0.916338	3.584146e-01,1.566969e-01,5.378427e-02,2.212746e-01,1.525435e-01,4.450826e-02,5.580726e-03,4.658780e-03,2.538368e-03	0.389168	0.313551	0.046179	-1.36804e+07	14
PTP21.yag.bam	EVG16.yag.bam	12	40	8595840	0.849928	2e-06	0	0.150061	1e-06	3e-06	0	4e-06	0	2e-06	7e-06	0.150067	2e-06	0	1e-06	4e-06	0	4e-06	0.075039	-0.075029	-1.40773e+07	46	-1	0.93927	3.521663e-01,1.624575e-01,5.761061e-02,2.011957e-01,1.298501e-01,3.442623e-02,3.273477e-02,2.120208e-02,8.356679e-03	0.695767	0.254795	-0.074878	-1.50293e+07	10
PTP25.yag.bam	EVG16.yag.bam	16	40	8592643	0.850059	3e-06	4e-06	0.149934	0	0	0	0	0	5e-06	0	0.149934	2e-06	0	0	4e-06	0	4e-06	0.074972	-0.074967	-1.34428e+07	58	-1	0.93892	3.989973e-01,1.804472e-01,6.108084e-02,1.679616e-01,1.193969e-01,3.226335e-02,1.893127e-02,1.393139e-02,6.990123e-03	0.670135	0.251566	-0.064142	-1.43167e+07	10
PTP15.yag.bam	EVG16.yag.bam	5	40	8624890	0.850373	4e-06	0	0.149623	0	0	0	0	0	2e-06	0	0.149623	1e-06	0	0	0	0	0	0.074814	-0.074811	-1.37677e+07	54	-1	0.942444	3.492465e-01,1.640008e-01,6.153622e-02,2.095498e-01,1.340941e-01,3.397346e-02,2.713297e-02,1.568941e-02,4.776729e-03	0.661246	0.261963	-0.062546	-1.48529e+07	10
PTP16.yag.bam	CFP47.yag.bam	6	32	8728595	0.852275	1.1e-05	0.096486	0.045746	0.005482	0	0	0	0	0.100603	0	0.051228	0.050987	0	0.002741	0.096486	0	0.096486	0.124846	-0.022873	-1.11721e+07	70	-1	0.953776	5.147533e-01,9.986788e-02,1.245685e-02,1.961662e-01,1.237814e-01,1.890668e-02,1.924819e-02,9.157482e-03,5.662094e-03	0.256137	0.347893	0.105607	-1.24453e+07	10
PTP6.yag.bam	TX107.yag.bam	27	38	8422891	0.852736	2.2e-05	0.016159	0.131083	0	0	0	0	0	0.01617	0	0.131083	0.008085	0	0	0.016159	0	0.016159	0.081712	-0.065542	-1.36096e+07	114	-1	0.920372	3.619030e-01,1.991995e-01,7.100224e-02,1.297301e-01,1.397700e-01,6.006221e-02,1.151321e-02,1.482993e-02,1.198977e-02	0.590366	0.287393	-0.036966	-1.45324e+07	10
PTP3.yag.bam	EVG21.yag.bam	24	41	8767086	0.853728	9e-06	0.028996	0.110969	0.006298	0	0	0	0	0.033724	0	0.117267	0.017649	0	0.003149	0.028996	0	0.028996	0.090783	-0.055484	-1.55129e+07	98	-1	0.957982	3.003053e-01,1.703992e-01,4.986686e-02,2.015813e-01,1.683003e-01,4.524558e-02,3.023197e-02,2.183254e-02,1.223694e-02	0.475928	0.32418	0.010446	-1.58769e+07	10
PTP16.yag.bam	PTP22.yag.bam	6	13	8570133	0.853765	0.057536	0.088698	0	0	0	0	0	1e-06	0.117467	1e-06	1e-06	0.058734	1e-06	1e-06	0.088698	1e-06	0.088699	0.117467	0	-1.17774e+07	134	-1	0.936461	4.528922e-01,1.580294e-01,1.976526e-02,1.465507e-01,1.595467e-01,2.883980e-02,1.084079e-02,1.640459e-02,7.130510e-03	0.191831	0.419384	0.147005	-1.32629e+07	10
PTP6.yag.bam	CFP47.yag.bam	27	32	8757080	0.854538	0	0.094001	0.01033	0.04113	0	0	0	0	0.124849	0	0.051461	0.067566	0	0.020565	0.094001	0	0.094001	0.140297	-0.005165	-1.11747e+07	134	-1	0.956889	5.190477e-01,9.754751e-02,1.115763e-02,1.915793e-01,1.232744e-01,1.964672e-02,1.888777e-02,1.271245e-02,6.146512e-03	0.243728	0.350678	0.111232	-1.25131e+07	10
PTP10.yag.bam	PTP11.yag.bam	0	1	8606997	0.855746	0.000119	0.055362	0.051982	0.036791	0	0	0	0	0.083014	0	0.088773	0.046106	0	0.018395	0.055362	0	0.055362	0.118203	-0.025991	-1.22987e+07	126	-1	0.940489	4.426879e-01,1.248965e-01,3.062720e-02,1.791623e-01,1.407075e-01,3.757429e-02,1.707109e-02,1.730030e-02,9.972952e-03	0.338989	0.346032	0.07076	-1.38612e+07	10
PTP12.yag.bam	EVG21.yag.bam	2	41	8774294	0.856272	4.1e-05	0.026461	0.117226	0	0	0	0	0	0.026482	0	0.117226	0.013241	0	0	0.026461	0	0.026461	0.085094	-0.058613	-1.50293e+07	102	-1	0.958769	3.266748e-01,1.774507e-01,5.584665e-02,1.830971e-01,1.650142e-01,4.269736e-02,2.218794e-02,1.820262e-02,8.828734e-03	0.472896	0.33037	0.011903	-1.55301e+07	10
CFP47.yag.bam	EVG16.yag.bam	32	40	8741023	0.856286	0	0.00016	0.025512	0	1e-06	0	0.118038	1e-06	0.000162	0.118041	0.143552	8.2e-05	2e-06	2e-06	0.118198	1e-06	0.118199	0.130957	-0.012756	-1.30226e+07	94	-1	0.955134	4.650748e-01,1.950445e-01,6.928013e-02,1.034536e-01,1.090184e-01,2.103791e-02,1.520536e-02,1.280931e-02,9.075957e-03	0.774966	0.261541	-0.108929	-1.37423e+07	10
PTP23.yag.bam	EVG21.yag.bam	14	41	8835223	0.856709	3.6e-05	0.027839	0.115415	0	0	0	0	0	0.027858	0	0.115415	0.013929	0	0	0.027839	0	0.027839	0.085565	-0.057708	-1.47834e+07	70	-1	0.965427	3.438578e-01,1.838447e-01,6.098450e-02,1.637462e-01,1.623274e-01,3.826530e-02,2.366767e-02,1.592879e-02,7.377634e-03	0.52149	0.333707	-0.009604	-1.55025e+07	10
PTP6.yag.bam	TX106.yag.bam	27	37	8333579	0.857077	5.7e-05	0.021535	0.111266	0.010065	0	0	0	0	0.029112	0	0.12133	0.015814	0	0.005032	0.021535	0	0.021535	0.087261	-0.055633	-1.3346e+07	114	-1	0.910612	3.630692e-01,2.012317e-01,6.849596e-02,1.314758e-01,1.385621e-01,5.874232e-02,9.285001e-03,1.425263e-02,1.488537e-02	0.561344	0.286591	-0.024896	-1.4277e+07	10
PTP21.yag.bam	TX108.yag.bam	12	39	8402661	0.85778	0.008655	0.028662	0.104904	0	0	0	0	0	0.032989	0	0.104904	0.016494	0	0	0.028662	0	0.028662	0.085441	-0.052452	-1.41636e+07	194	-1	0.918161	3.298362e-01,1.843520e-01,5.872014e-02,1.581284e-01,1.505232e-01,5.545640e-02,1.867967e-02,2.584515e-02,1.845878e-02	0.514205	0.300337	-0.0059	-1.50814e+07	10
PTP7.yag.bam	TX107.yag.bam	28	38	8415984	0.858154	0	0.011033	0.128276	0	0	0.000833	8e-06	0.001696	0.013354	0.002537	0.12998	0.007629	0.002113	0.001696	0.01104	0.001696	0.012737	0.077708	-0.064138	-1.39982e+07	70	-1	0.919617	3.512731e-01,1.980446e-01,7.114218e-02,1.317020e-01,1.349078e-01,5.761135e-02,2.030355e-02,2.064855e-02,1.436689e-02	0.677839	0.270112	-0.070791	-1.48757e+07	10
PTP11.yag.bam	TX105.yag.bam	1	36	8416859	0.85974	0	0	0.04824	0	0.027756	0	0.064263	0	1e-06	0.092019	0.112503	1e-06	0	0	0.064263	0	0.064263	0.102261	-0.010242	-1.39623e+07	102	-1	0.919712	3.455556e-01,2.147071e-01,7.987014e-02,1.276319e-01,1.134177e-01,3.967697e-02,3.434061e-02,2.852296e-02,1.627701e-02	1.00699	0.216137	-0.180434	-1.50653e+07	10
PTP7.yag.bam	TX108.yag.bam	28	39	8372791	0.861321	0.000138	0.028509	0.099101	0.005638	0	0.005294	0	0	0.036777	0.005294	0.104739	0.019755	0.002647	0.002819	0.028509	0	0.028509	0.08906	-0.04955	-1.37671e+07	198	-1	0.914897	3.603183e-01,1.978190e-01,6.227318e-02,1.276717e-01,1.408960e-01,5.556314e-02,1.821932e-02,2.219612e-02,1.504326e-02	0.57129	0.291262	-0.029325	-1.46677e+07	10
PTP13.yag.bam	CFP51.yag.bam	3	33	8845055	0.862758	0	0.121158	0.016083	0	0	0	0	0	0.121159	0	0.016083	0.060579	0	0	0.121158	0	0.121158	0.1292	-0.008041	-1.16053e+07	66	-1	0.966502	4.983711e-01,9.525862e-02,1.336188e-02,1.943294e-01,1.432513e-01,1.766095e-02,2.255695e-02,9.964532e-03,5.245287e-03	0.25074	0.405659	0.11829	-1.28993e+07	10
PTP24.yag.bam	TX106.yag.bam	15	37	8279062	0.863983	2.4e-05	0.01533	0.111409	0.009254	0	0	0	0	0.022283	0	0.120663	0.012298	0	0.004627	0.01533	0	0.01533	0.080301	-0.055704	-1.34868e+07	490	-1	0.904655	3.644054e-01,2.052980e-01,6.859413e-02,1.211661e-01,1.279999e-01,5.741846e-02,1.802863e-02,2.057273e-02,1.651671e-02	0.676741	0.260651	-0.068507	-1.43867e+07	10
PTP12.yag.bam	PTP5.yag.bam	2	26	8611790	0.864423	0.090522	0.043371	0	0.001684	0	0	0	0	0.089895	0	0.001684	0.045158	0	0.000842	0.043371	0	0.043371	0.090316	0	-1.26211e+07	206	-1	0.941013	4.119837e-01,1.356117e-01,1.191912e-02,2.044374e-01,1.614462e-01,2.512777e-02,2.233607e-02,2.057277e-02,6.565232e-03	0.212177	0.384391	0.131146	-1.36717e+07	10
PTP2.yag.bam	TX105.yag.bam	21	36	8244434	0.865527	0.011514	0.007379	0.11558	0	0	0	0	0	0.013136	0	0.11558	0.006568	0	0	0.007379	0	0.007379	0.070926	-0.05779	-1.29282e+07	310	-1	0.900872	3.457466e-01,1.747997e-01,5.037209e-02,1.562466e-01,1.766821e-01,8.325414e-02,4.486501e-03,5.308394e-03,3.103859e-03	0.310493	0.37238	0.086633	-1.37774e+07	13
PTP11.yag.bam	TX107.yag.bam	1	38	8446823	0.867788	0	0	0.039287	0	0.006317	0	0.086608	0	0	0.092925	0.125895	0	0	0	0.086608	0	0.086608	0.10941	-0.016485	-1.41508e+07	110	-1	0.922987	3.383045e-01,2.146843e-01,8.665220e-02,1.305518e-01,1.123262e-01,3.847718e-02,3.463370e-02,2.671352e-02,1.765663e-02	1.07977	0.211254	-0.205086	-1.52092e+07	10
PTP28.yag.bam	PTP30.yag.bam	19	22	8516558	0.868867	0.079155	0.042873	0	0.009104	0	0	0	0	0.089279	0	0.009105	0.045778	0	0.004552	0.042873	0	0.042873	0.091555	0	-1.19467e+07	154	-1	0.930607	4.579479e-01,1.843682e-01,2.212508e-02,1.326242e-01,1.361942e-01,2.415577e-02,1.610155e-02,2.018158e-02,6.301480e-03	0.280677	0.340864	0.094271	-1.31605e+07	10
PTP17.yag.bam	CFP47.yag.bam	7	32	8799202	0.869566	0.00011	0.077048	0.053272	2e-06	1e-06	0	0	0	0.077105	1e-06	0.053274	0.038553	0	1e-06	0.077048	0	0.077048	0.103742	-0.026636	-1.12753e+07	106	-1	0.961491	4.996923e-01,9.333360e-02,1.235631e-02,2.132413e-01,1.292605e-01,1.929700e-02,1.659242e-02,1.090360e-02,5.322939e-03	0.223956	0.353437	0.119878	-1.26541e+07	10
PTP16.yag.bam	TX107.yag.bam	6	38	8394879	0.869589	3e-06	1.9e-05	0.130388	0	0	0	0	0	2e-05	0	0.130389	1e-05	0	0	1.9e-05	0	1.9e-05	0.065215	-0.065194	-1.35958e+07	78	-1	0.917311	3.512437e-01,2.023769e-01,7.749699e-02,1.411114e-01,1.379061e-01,5.519247e-02,1.087954e-02,1.317288e-02,1.062015e-02	0.640846	0.275685	-0.056491	-1.44769e+07	10
PTP20.yag.bam	TX107.yag.bam	11	38	8387675	0.869634	3e-06	0	0.130345	0	1e-06	0	1.7e-05	0	2e-06	1.8e-05	0.130362	1e-06	0	0	1.7e-05	0	1.7e-05	0.065192	-0.065172	-1.37369e+07	46	-1	0.916524	3.334139e-01,2.099094e-01,8.306729e-02,1.488777e-01,1.248783e-01,4.717702e-02,2.097468e-02,1.859746e-02,1.310433e-02	0.833147	0.236242	-0.123392	-1.48204e+07	10
PTP28.yag.bam	TX107.yag.bam	19	38	8363941	0.869654	0	0	0.130299	0	0	1e-06	4.6e-05	1e-06	1e-06	4.7e-05	0.130345	1e-06	1e-06	1e-06	4.6e-05	1e-06	4.6e-05	0.065196	-0.065149	-1.35084e+07	62	-1	0.91393	3.443232e-01,2.261490e-01,9.443333e-02,1.389134e-01,1.118995e-01,4.133294e-02,1.974931e-02,1.549014e-02,7.709094e-03	1.0204	0.208741	-0.180376	-1.44099e+07	10
PTP10.yag.bam	TX107.yag.bam	0	38	8396153	0.869711	1.3e-05	0	0.130277	0	0	0	0	0	6e-06	0	0.130277	3e-06	0	0	0	0	0	0.065145	-0.065138	-1.38743e+07	86	-1	0.91745	3.346951e-01,1.959997e-01,6.852950e-02,1.508691e-01,1.415504e-01,6.344776e-02,1.776822e-02,1.582403e-02,1.131615e-02	0.609661	0.276229	-0.043772	-1.48162e+07	10
PTP30.yag.bam	TX107.yag.bam	22	38	8399408	0.869775	0	0	0.130162	0	2e-06	0	5.8e-05	2e-06	2e-06	6.2e-05	0.130223	2e-06	2e-06	2e-06	5.8e-05	2e-06	6e-05	0.065142	-0.06508	-1.4203e+07	70	-1	0.917806	3.164145e-01,2.078625e-01,8.266205e-02,1.632330e-01,1.275656e-01,4.917582e-02,2.375326e-02,1.790652e-02,1.142678e-02	0.834201	0.23424	-0.122983	-1.49847e+07	10
PTP5.yag.bam	TX107.yag.bam	26	38	8401593	0.869802	0	1e-06	0.130173	1e-06	1.1e-05	0	1.2e-05	1e-06	3e-06	2.4e-05	0.130186	2e-06	1e-06	1e-06	1.3e-05	1e-06	1.4e-05	0.065106	-0.065081	-1.38944e+07	66	-1	0.918044	3.332550e-01,2.168486e-01,8.975924e-02,1.475251e-01,1.220421e-01,4.633483e-02,2.247298e-02,1.462011e-02,7.141965e-03	0.919619	0.227029	-0.153003	-1.46695e+07	10
PTP26.yag.bam	TX107.yag.bam	17	38	8413717	0.870002	3e-06	0	0.129993	0	0	0	0	2e-06	3e-06	2e-06	0.129995	3e-06	2e-06	2e-06	0	2e-06	2e-06	0.065	-0.064996	-1.36276e+07	58	-1	0.919369	3.321035e-01,2.060515e-01,7.763594e-02,1.571791e-01,1.325602e-01,5.677394e-02,1.420845e-02,1.473717e-02,8.750152e-03	0.692851	0.251735	-0.073055	-1.46918e+07	10
PTP14.yag.bam	TX107.yag.bam	4	38	8408877	0.87001	0	0	0.12999	0	0	0	0	0	0	0	0.12999	0	0	0	0	0	0	0.064995	-0.064995	-1.38738e+07	54	-1	0.91884	3.301406e-01,1.986949e-01,7.398287e-02,1.569007e-01,1.345939e-01,5.450750e-02,1.641087e-02,2.006199e-02,1.470671e-02	0.671604	0.258557	-0.066052	-1.49397e+07	10
PTP8.yag.bam	TX107.yag.bam	29	38	8419042	0.870047	6e-06	0	0.129945	0	0	0	1e-06	0	4e-06	1e-06	0.129946	2e-06	0	0	1e-06	0	1e-06	0.064977	-0.064972	-1.39459e+07	50	-1	0.919951	3.246528e-01,2.053550e-01,8.046841e-02,1.598245e-01,1.322674e-01,5.172279e-02,1.894044e-02,1.583533e-02,1.093336e-02	0.751575	0.248554	-0.095444	-1.48734e+07	10
PTP9.yag.bam	TX107.yag.bam	30	38	8421741	0.87005	0	0	0.129946	0	0	2e-06	2e-06	0	2e-06	4e-06	0.129948	1e-06	1e-06	0	2e-06	0	2e-06	0.064977	-0.064973	-1.35017e+07	70	-1	0.920246	3.425237e-01,2.199170e-01,8.656260e-02,1.425564e-01,1.203963e-01,4.837819e-02,1.828044e-02,1.322547e-02,8.159913e-03	0.870816	0.227627	-0.134297	-1.45804e+07	10
PTP27.yag.bam	TX107.yag.bam	18	38	8406723	0.870061	0	0	0.129937	0	0	0	0	2e-06	2e-06	2e-06	0.129939	2e-06	2e-06	2e-06	0	2e-06	2e-06	0.064971	-0.064969	-1.37956e+07	42	-1	0.918605	3.327205e-01,2.079631e-01,8.184025e-02,1.511792e-01,1.257376e-01,4.775187e-02,1.948599e-02,1.974242e-02,1.357917e-02	0.805855	0.238156	-0.113425	-1.48903e+07	10
PTP23.yag.bam	TX107.yag.bam	14	38	8444123	0.870062	1e-05	0	0.129927	0	0	0	0	0	6e-06	0	0.129928	3e-06	0	0	0	0	1e-06	0.064969	-0.064964	-1.41018e+07	50	-1	0.922692	3.177060e-01,1.979554e-01,7.571703e-02,1.694288e-01,1.380343e-01,5.300901e-02,1.690802e-02,1.720694e-02,1.403451e-02	0.671029	0.260332	-0.066159	-1.50394e+07	10
PTP4.yag.bam	TX107.yag.bam	25	38	8422035	0.870084	0	0	0.129893	1e-06	1e-06	0	1.9e-05	1e-06	2e-06	2.2e-05	0.129915	2e-06	1e-06	2e-06	1.9e-05	1e-06	2.1e-05	0.064969	-0.064946	-1.36515e+07	78	-1	0.920278	3.382643e-01,2.136329e-01,8.349722e-02,1.442925e-01,1.218704e-01,4.715617e-02,2.084437e-02,1.801240e-02,1.242974e-02	0.856169	0.231062	-0.130186	-1.48272e+07	10
PTP13.yag.bam	TX107.yag.bam	3	38	8449014	0.870206	6e-06	1e-06	0.129787	0	0	0	0	0	4e-06	0	0.129787	2e-06	0	0	1e-06	0	1e-06	0.064898	-0.064894	-1.39e+07	50	-1	0.923226	3.301125e-01,2.022937e-01,7.993419e-02,1.585534e-01,1.367160e-01,5.370873e-02,1.507389e-02,1.441660e-02,9.191021e-03	0.69493	0.260918	-0.075882	-1.48097e+07	10
PTP22.yag.bam	TX107.yag.bam	13	38	8424144	0.870214	8e-06	0	0.129777	0	0	0	1e-06	0	4e-06	1e-06	0.129778	2e-06	0	0	1e-06	0	1e-06	0.064894	-0.064889	-1.39664e+07	46	-1	0.920509	3.333397e-01,2.005321e-01,7.715921e-02,1.498635e-01,1.315263e-01,5.134478e-02,2.025995e-02,2.143047e-02,1.454411e-02	0.740682	0.252648	-0.092262	-1.50163e+07	10
PTP2.yag.bam	TX107.yag.bam	21	38	8278754	0.870268	4.8e-05	1e-06	0.129682	0	0	0	0	1e-06	2.6e-05	1e-06	0.129683	1.4e-05	1e-06	1e-06	1e-06	1e-06	2e-06	0.064867	-0.064841	-1.31256e+07	158	-1	0.904622	3.373914e-01,1.766659e-01,5.638534e-02,1.604457e-01,1.716624e-01,8.458157e-02,4.634912e-03,5.480364e-03,2.752406e-03	0.355467	0.351628	0.064402	-1.39561e+07	14
PTP18.yag.bam	TX107.yag.bam	8	38	8439783	0.870276	0	0	0.129721	0	0	0	3e-06	0	0	3e-06	0.129724	0	0	0	3e-06	0	3e-06	0.064863	-0.06486	-1.37292e+07	46	-1	0.922217	3.323808e-01,2.122754e-01,8.814516e-02,1.541569e-01,1.276449e-01,4.726947e-02,1.710059e-02,1.355760e-02,7.469202e-03	0.82452	0.239706	-0.121378	-1.46933e+07	10
PTP12.yag.bam	TX107.yag.bam	2	38	8437832	0.870307	5e-06	0	0.129687	0	0	0	0	0	3e-06	0	0.129687	1e-06	0	0	0	0	0	0.064846	-0.064844	-1.44613e+07	70	-1	0.922004	3.002210e-01,1.884505e-01,7.142752e-02,1.825790e-01,1.463505e-01,6.088635e-02,2.092269e-02,1.853118e-02,1.063133e-02	0.631021	0.269623	-0.051605	-1.51862e+07	10
PTP25.yag.bam	TX107.yag.bam	16	38	8442373	0.870375	3e-06	0	0.129617	0	4e-06	0	1e-06	0	2e-06	5e-06	0.129618	1e-06	0	0	1e-06	0	1e-06	0.064813	-0.064807	-1.37676e+07	42	-1	0.9225	3.371398e-01,2.162317e-01,8.839716e-02,1.477804e-01,1.229555e-01,4.722013e-02,1.858072e-02,1.440377e-02,7.290942e-03	0.870054	0.230853	-0.135508	-1.46811e+07	10
PTP16.yag.bam	EVG21.yag.bam	6	41	8719059	0.870518	1e-06	0.012589	0.116892	0	0	0	0	0	0.012589	0	0.116892	0.006295	0	0	0.012589	0	0.012589	0.071035	-0.058446	-1.41289e+07	78	-1	0.952734	3.664880e-01,1.996152e-01,6.342049e-02,1.500350e-01,1.485931e-01,3.773552e-02,1.596183e-02,1.166029e-02,6.490461e-03	0.534226	0.310586	-0.014609	-1.48342e+07	10
PTP25.yag.bam	PTP29.yag.bam	16	20	8638859	0.870533	5e-05	0.126968	0.002449	0	0	0	0	0	0.126993	0	0.00245	0.063496	0	0	0.126968	0	0.126968	0.128218	-0.001225	-1.15775e+07	82	-1	0.94397	4.906117e-01,1.300906e-01,1.905687e-02,1.631647e-01,1.416432e-01,1.568406e-02,1.607510e-02,1.698292e-02,6.690946e-03	0.248032	0.392304	0.117167	-1.28813e+07	10
PTP17.yag.bam	TX107.yag.bam	7	38	8457942	0.870664	5e-06	1e-06	0.12933	0	0	0	0	0	3e-06	0	0.12933	2e-06	0	0	1e-06	0	1e-06	0.064668	-0.064665	-1.36679e+07	46	-1	0.924202	3.263752e-01,2.023591e-01,8.016322e-02,1.632118e-01,1.399493e-01,5.464490e-02,1.403005e-02,1.131340e-02,7.952979e-03	0.673053	0.266204	-0.068084	-1.47406e+07	10
PTP19.yag.bam	TX107.yag.bam	9	38	8470230	0.870697	3e-06	0	0.129299	0	0	0	1e-06	0	2e-06	1e-06	0.129299	1e-06	0	0	1e-06	0	1e-06	0.064652	-0.064649	-1.42076e+07	46	-1	0.925544	3.149561e-01,2.040687e-01,8.269588e-02,1.685192e-01,1.309308e-01,4.932313e-02,2.044978e-02,1.845337e-02,1.060312e-02	0.787788	0.240899	-0.107317	-1.50949e+07	10
PTP29.yag.bam	TX107.yag.bam	20	38	8417631	0.871098	0	0	0.109206	0	3e-06	0	0.019691	2e-06	2e-06	0.019696	0.128899	2e-06	2e-06	2e-06	0.019691	2e-06	0.019693	0.074298	-0.054602	-1.35744e+07	58	-1	0.919797	3.421700e-01,2.309239e-01,9.884687e-02,1.392649e-01,1.088636e-01,3.789279e-02,2.199448e-02,1.370402e-02,6.339371e-03	1.11003	0.200623	-0.207688	-1.44777e+07	10
PTP31.yag.bam	TX107.yag.bam	23	38	8439179	0.871179	0	0	0.114927	0	0	0	0.013892	2e-06	2e-06	0.013894	0.128821	2e-06	2e-06	2e-06	0.013892	2e-06	0.013894	0.071358	-0.057463	-1.39016e+07	66	-1	0.922151	3.362546e-01,2.123899e-01,8.381557e-02,1.437500e-01,1.195257e-01,4.385896e-02,2.361491e-02,2.159275e-02,1.519761e-02	0.898806	0.225937	-0.144307	-1.50141e+07	10
PTP25.yag.bam	EVG21.yag.bam	16	41	8785443	0.871897	6e-06	0.013255	0.114836	0	0	0	6e-06	0	0.013258	7e-06	0.114842	0.006629	0	0	0.013261	0	0.013261	0.070682	-0.057418	-1.43447e+07	70	-1	0.959988	3.691732e-01,2.006087e-01,6.958451e-02,1.432501e-01,1.472735e-01,3.060864e-02,1.925285e-02,1.328563e-02,6.962932e-03	0.603214	0.309015	-0.044557	-1.4998e+07	10
PTP31.yag.bam	PTP9.yag.bam	23	30	8626736	0.871961	0.002727	0.125312	0	0	0	0	0	0	0.126675	0	0	0.063338	0	0	0.125312	0	0.125312	0.126675	0	-1.16193e+07	234	-1	0.942646	4.808513e-01,1.368009e-01,1.355621e-02,1.393056e-01,1.523659e-01,1.746464e-02,2.763487e-02,2.386034e-02,8.160325e-03	0.270343	0.424864	0.112485	-1.32471e+07	10
PTP17.yag.bam	PTP27.yag.bam	7	18	8625904	0.872485	0.053402	0.074114	0	0	0	0	0	0	0.100815	0	0	0.050407	0	0	0.074114	0	0.074114	0.100815	0	-1.17031e+07	142	-1	0.942555	4.471075e-01,1.478178e-01,1.325833e-02,1.626338e-01,1.636907e-01,3.255417e-02,1.201829e-02,1.448735e-02,6.432009e-03	0.154417	0.427648	0.165194	-1.33089e+07	10
PTP31.yag.bam	CFP47.yag.bam	23	32	8779035	0.873071	0	0.075254	0.018413	0	0	0	0.033262	0	0.075254	0.033262	0.051675	0.037627	0	0	0.108516	0	0.108516	0.117723	-0.009207	-1.14984e+07	70	-1	0.959288	5.125322e-01,9.944905e-02,1.658838e-02,1.743725e-01,1.235110e-01,1.463126e-02,4.291198e-02,1.021659e-02,5.787071e-03	0.481741	0.344839	0.008265	-1.29516e+07	10
PTP24.yag.bam	CFP47.yag.bam	15	32	8680323	0.873814	1e-06	0.082709	0.041007	0.000745	1e-06	0	0.001721	3e-06	0.08327	0.001725	0.043475	0.04173	3e-06	0.000375	0.08443	3e-06	0.084433	0.105682	-0.020503	-1.12988e+07	86	-1	0.948501	5.150064e-01,1.071477e-01,1.194547e-02,1.842639e-01,1.116784e-01,1.620357e-02,3.184664e-02,1.295536e-02,8.952663e-03	0.392127	0.306503	0.044297	-1.26342e+07	10
PTP29.yag.bam	PTP9.yag.bam	20	30	8620013	0.87445	0.000204	0.123018	0	0	0.002328	0	0	0	0.12312	0.002328	0	0.06156	0	0	0.123018	0	0.123018	0.124284	0.001164	-1.13184e+07	146	-1	0.941911	4.985120e-01,1.576131e-01,1.386736e-02,1.302561e-01,1.393277e-01,1.893462e-02,1.814842e-02,1.702270e-02,6.318021e-03	0.229788	0.391543	0.124977	-1.27595e+07	10
PTP14.yag.bam	PTP23.yag.bam	4	14	8624622	0.875275	7e-06	0.124718	0	0	0	0	0	0	0.124722	0	0	0.062361	0	0	0.124718	0	0.124718	0.124722	0	-1.22067e+07	114	-1	0.942415	4.234801e-01,1.636374e-01,1.496395e-02,1.519540e-01,1.752298e-01,2.014684e-02,1.494691e-02,2.327882e-02,1.236228e-02	0.170695	0.450546	0.162667	-1.3727e+07	10
PTP19.yag.bam	CFP47.yag.bam	9	32	8843899	0.875629	1e-06	0.082367	0.042	0	0	0	0	2e-06	0.08237	2e-06	0.042002	0.041186	2e-06	2e-06	0.082367	2e-06	0.082369	0.10337	-0.021	-1.18667e+07	46	-1	0.966375	4.904391e-01,9.412511e-02,1.320084e-02,2.087365e-01,1.279027e-01,1.717950e-02,2.825844e-02,1.373898e-02,6.418814e-03	0.324147	0.340856	0.076298	-1.30947e+07	10
PTP11.yag.bam	PTP25.yag.bam	1	16	8646932	0.876573	7.4e-05	0.036201	0	0	0.08715	0	1e-06	0	0.036238	0.087151	1e-06	0.018119	0	0	0.036202	0	0.036202	0.079814	0.043575	-1.22029e+07	74	-1	0.944853	4.574312e-01,1.640559e-01,1.703115e-02,1.447982e-01,1.236755e-01,1.498253e-02,3.861270e-02,3.159984e-02,7.812879e-03	0.449918	0.300855	0.020551	-1.37394e+07	10
PTP11.yag.bam	TX108.yag.bam	1	39	8405963	0.877244	0	0	0.030699	0	0.021011	0	0.071046	0	0	0.092057	0.101745	0	0	0	0.071046	0	0.071047	0.096901	-0.004844	-1.39317e+07	98	-1	0.918522	3.482064e-01,2.155182e-01,7.612695e-02,1.256539e-01,1.170155e-01,3.837824e-02,3.242088e-02,2.861586e-02,1.806401e-02	0.927636	0.226461	-0.15584	-1.50248e+07	10
PTP2.yag.bam	EVG21.yag.bam	21	41	8464408	0.877278	2e-06	0	0.12272	0	0	0	0	0	1e-06	0	0.12272	0	0	0	0	0	0	0.061361	-0.06136	-1.34144e+07	42	-1	0.924908	3.174671e-01,1.923972e-01,5.955161e-02,2.106190e-01,1.596518e-01,4.762342e-02,6.029364e-03,4.204644e-03,2.455903e-03	0.410775	0.306772	0.036802	-1.41988e+07	11
PTP23.yag.bam	PTP27.yag.bam	14	18	8618414	0.878342	0.000543	0.121114	0	0	0	0	0	0	0.121386	0	0	0.060693	0	0	0.121114	0	0.121114	0.121386	0	-1.21254e+07	234	-1	0.941736	4.333206e-01,1.447274e-01,1.230877e-02,1.729514e-01,1.636774e-01,2.558072e-02,1.554164e-02,1.764638e-02,1.424572e-02	0.170154	0.421028	0.156883	-1.3619e+07	10
PTP11.yag.bam	CFP47.yag.bam	1	32	8778676	0.878641	0	0.027848	1e-06	1e-06	7e-06	0	0.093502	0	0.027849	0.093509	0.093504	0.013925	0	1e-06	0.121349	0	0.12135	0.121355	3e-06	-1.1744e+07	226	-1	0.959248	5.108836e-01,1.073846e-01,1.785715e-02,1.646779e-01,1.097628e-01,1.212142e-02,5.417950e-02,1.609600e-02,7.037022e-03	0.656294	0.29481	-0.066006	-1.31981e+07	10
PTP11.yag.bam	CFP51.yag.bam	1	33	8791075	0.878668	0	0.043343	0	0	0.000539	0	0.077449	0	0.043343	0.077988	0.077449	0.021672	0	0	0.120793	0	0.120793	0.121062	0.000269	-1.18022e+07	214	-1	0.960603	5.066530e-01,1.140568e-01,1.522993e-02,1.576505e-01,1.155913e-01,1.363077e-02,5.318400e-02,1.641847e-02,7.585128e-03	0.591861	0.312265	-0.039848	-1.32932e+07	9
PTP11.yag.bam	PTP19.yag.bam	1	9	8683183	0.878795	3.9e-05	0.034165	0	0	0.087	0	0	0	0.034185	0.087	0	0.017093	0	0	0.034165	0	0.034165	0.077685	0.0435	-1.26612e+07	50	-1	0.948814	4.294273e-01,1.875505e-01,2.158104e-02,1.297265e-01,1.359187e-01,1.792017e-02,4.154949e-02,2.699396e-02,9.332307e-03	0.464473	0.319567	0.015232	-1.41809e+07	10
PTP1.yag.bam	EVG21.yag.bam	10	41	8502380	0.878929	3e-06	0	0.121066	0	0	0	0	2e-06	4e-06	2e-06	0.121068	3e-06	2e-06	2e-06	0	2e-06	2e-06	0.060537	-0.060533	-1.37084e+07	59	-1	0.929057	3.153389e-01,1.891481e-01,5.986376e-02,2.098983e-01,1.612439e-01,4.591229e-02,8.399690e-03,6.728195e-03,3.466855e-03	0.423355	0.310114	0.031927	-1.44239e+07	11
TX101.yag.bam	EVG21.yag.bam	35	41	8535406	0.879076	0	0	0.110643	0	5e-06	0	0.010276	0	0	0.010281	0.120919	0	0	0	0.010276	0	0.010276	0.0656	-0.055319	-1.57016e+07	70	-1	0.932666	2.486786e-01,1.737253e-01,5.682828e-02,2.181067e-01,1.448150e-01,3.698011e-02,6.684805e-02,3.867447e-02,1.534351e-02	0.85403	0.244966	-0.135432	-1.61789e+07	10
PTP11.yag.bam	TX106.yag.bam	1	37	8362452	0.879173	5e-06	0	0.026689	0	0.004471	0	0.089662	0	3e-06	0.094133	0.116351	2e-06	0	0	0.089662	0	0.089662	0.105245	-0.011109	-1.38933e+07	162	-1	0.913767	3.384101e-01,2.150842e-01,8.655394e-02,1.307970e-01,1.120200e-01,3.777600e-02,3.504783e-02,2.686810e-02,1.744280e-02	1.08554	0.210514	-0.20673	-1.49828e+07	10
PTP22.yag.bam	EVG21.yag.bam	13	41	8752640	0.879534	0	0.005597	0.114832	3e-06	0	0	3.3e-05	0	0.005599	3.3e-05	0.114868	0.0028	0	1e-06	0.00563	0	0.00563	0.063049	-0.057416	-1.45225e+07	98	-1	0.956403	3.514325e-01,1.943495e-01,6.400165e-02,1.524125e-01,1.489144e-01,3.371841e-02,2.810668e-02,1.737148e-02,9.692899e-03	0.618532	0.303932	-0.050745	-1.53698e+07	10
PTP28.yag.bam	TX106.yag.bam	19	37	8284550	0.879729	0	0	0.120264	0	0	0	7e-06	0	0	7e-06	0.120271	0	0	0	7e-06	0	7e-06	0.060139	-0.060132	-1.32654e+07	86	-1	0.905255	3.467911e-01,2.268240e-01,9.167526e-02,1.362561e-01,1.127843e-01,4.257856e-02,2.056825e-02,1.430358e-02,8.218909e-03	0.995205	0.211919	-0.17304	-1.41946e+07	10
PTP20.yag.bam	TX106.yag.bam	11	37	8299777	0.879745	0	0	0.120232	0	1e-06	0	2.1e-05	0	0	2.3e-05	0.120254	0	0	0	2.1e-05	0	2.2e-05	0.060138	-0.060116	-1.34803e+07	46	-1	0.906919	3.276190e-01,2.148167e-01,8.440975e-02,1.546311e-01,1.201156e-01,4.547417e-02,2.168123e-02,1.875699e-02,1.249552e-02	0.883241	0.222531	-0.136615	-1.46052e+07	10
PTP16.yag.bam	TX106.yag.bam	6	37	8307330	0.879773	3e-06	1e-06	0.120219	1e-06	0	0	0	2e-06	6e-06	2e-06	0.120223	4e-06	2e-06	3e-06	1e-06	2e-06	3e-06	0.060116	-0.06011	-1.33393e+07	94	-1	0.907744	3.485128e-01,2.077507e-01,7.537483e-02,1.439931e-01,1.336015e-01,5.595362e-02,1.135497e-02,1.243424e-02,1.102436e-02	0.649168	0.263586	-0.057989	-1.4261e+07	10
PTP5.yag.bam	TX106.yag.bam	26	37	8312757	0.879872	0	0	0.120089	0	1e-06	0	3.8e-05	0	0	4e-05	0.120127	0	0	0	3.8e-05	0	3.9e-05	0.060084	-0.060044	-1.36335e+07	58	-1	0.908337	3.318280e-01,2.187194e-01,8.994749e-02,1.506973e-01,1.194224e-01,4.493200e-02,2.143076e-02,1.563127e-02,7.391339e-03	0.932641	0.220598	-0.154501	-1.44422e+07	10
PTP2.yag.bam	PTP31.yag.bam	21	23	8344001	0.879917	0.107016	0.003778	0	0.009289	0	0	0	0	0.064253	0	0.009289	0.033287	0	0.004645	0.003778	0	0.003778	0.066575	0	-1.11101e+07	154	-1	0.911751	4.302092e-01,1.246136e-01,1.473101e-02,1.980077e-01,1.755386e-01,4.405414e-02,4.698818e-03,6.212343e-03,1.934568e-03	0.110687	0.44744	0.188792	-1.26127e+07	14
PTP30.yag.bam	TX106.yag.bam	22	37	8318737	0.879922	2e-06	0	0.120057	0	9e-06	0	1e-05	0	1e-06	1.9e-05	0.120067	1e-06	0	0	1e-05	0	1e-05	0.060044	-0.060024	-1.39536e+07	54	-1	0.908991	3.159844e-01,2.096469e-01,8.141831e-02,1.649429e-01,1.249780e-01,4.971378e-02,2.323088e-02,1.900567e-02,1.107914e-02	0.837341	0.228079	-0.121628	-1.47689e+07	11
PTP26.yag.bam	TX106.yag.bam	17	37	8325820	0.879989	3e-06	0	0.120008	0	0	0	0	0	2e-06	0	0.120008	1e-06	0	0	0	0	0	0.060006	-0.060004	-1.33705e+07	74	-1	0.909765	3.421521e-01,2.017113e-01,7.246278e-02,1.495136e-01,1.378739e-01,5.845298e-02,1.238651e-02,1.414883e-02,1.129792e-02	0.615412	0.271045	-0.045491	-1.4421e+07	10
PTP30.yag.bam	EVG21.yag.bam	22	41	8718795	0.880027	0	0.004285	0.102831	0	0	0	0.012857	0	0.004285	0.012857	0.115688	0.002143	0	0	0.017142	0	0.017142	0.068558	-0.051415	-1.47343e+07	86	-1	0.952705	3.450980e-01,1.911055e-01,7.008786e-02,1.613109e-01,1.500512e-01,3.018831e-02,2.593138e-02,1.883957e-02,7.387203e-03	0.63991	0.301633	-0.05985	-1.528e+07	10
PTP8.yag.bam	TX106.yag.bam	29	37	8330710	0.880047	1.1e-05	0	0.119942	0	0	0	0	0	6e-06	0	0.119942	3e-06	0	1e-06	0	0	0	0.059977	-0.059971	-1.36861e+07	70	-1	0.910299	3.336036e-01,2.049933e-01,7.259166e-02,1.538567e-01,1.317026e-01,5.730902e-02,1.660133e-02,1.702219e-02,1.231966e-02	0.67723	0.252123	-0.067017	-1.46115e+07	10
PTP4.yag.bam	TX106.yag.bam	25	37	8332105	0.880051	0	0	0.119943	0	5e-06	0	2e-06	0	0	7e-06	0.119945	0	0	0	2e-06	0	2e-06	0.059976	-0.059969	-1.33916e+07	78	-1	0.910451	3.325781e-01,2.158086e-01,8.747569e-02,1.489929e-01,1.198900e-01,4.367791e-02,2.252004e-02,1.809107e-02,1.096566e-02	0.917472	0.223439	-0.150223	-1.46111e+07	10
PTP14.yag.bam	TX106.yag.bam	4	37	8325678	0.88006	1e-06	0	0.119939	0	0	0	0	0	1e-06	0	0.119939	0	0	0	0	0	0	0.05997	-0.059969	-1.36216e+07	38	-1	0.909749	3.165258e-01,2.055776e-01,8.059282e-02,1.687765e-01,1.279394e-01,4.916631e-02,1.894225e-02,2.007370e-02,1.240565e-02	0.777986	0.23556	-0.101692	-1.47626e+07	10
PTP9.yag.bam	TX106.yag.bam	30	37	8332056	0.880083	1e-06	0	0.119912	0	1e-06	0	0	3e-06	4e-06	4e-06	0.119915	3e-06	3e-06	3e-06	0	3e-06	3e-06	0.05996	-0.059956	-1.3241e+07	47	-1	0.910446	3.463761e-01,2.180220e-01,8.545061e-02,1.389460e-01,1.224458e-01,4.888062e-02,1.862507e-02,1.343979e-02,7.813981e-03	0.849974	0.233959	-0.12904	-1.43424e+07	10
PTP23.yag.bam	TX106.yag.bam	14	37	8349792	0.88011	3e-06	0	0.119887	0	0	0	0	0	2e-06	0	0.119887	1e-06	0	0	0	0	0	0.059945	-0.059943	-1.38308e+07	54	-1	0.912384	3.099213e-01,2.042167e-01,7.789173e-02,1.765411e-01,1.316141e-01,5.140450e-02,1.824034e-02,1.761045e-02,1.255972e-02	0.730409	0.241094	-0.085063	-1.482e+07	10
PTP27.yag.bam	TX106.yag.bam	18	37	8324964	0.880114	0	2e-06	0.11987	0	0	0	1.4e-05	0	2e-06	1.4e-05	0.119884	1e-06	0	0	1.5e-05	0	1.6e-05	0.059951	-0.059935	-1.35468e+07	58	-1	0.909671	3.266135e-01,2.111235e-01,8.492318e-02,1.561333e-01,1.235162e-01,4.466199e-02,2.140889e-02,1.909198e-02,1.252742e-02	0.860875	0.229865	-0.131478	-1.46888e+07	10
PTP13.yag.bam	TX106.yag.bam	3	37	8355736	0.880153	3e-06	0	0.119845	0	0	0	0	0	1e-06	0	0.119845	1e-06	0	0	0	0	0	0.059924	-0.059922	-1.36303e+07	54	-1	0.913034	3.334958e-01,2.019497e-01,7.768773e-02,1.572907e-01,1.361848e-01,5.454188e-02,1.361626e-02,1.553956e-02,9.693615e-03	0.670442	0.261579	-0.066159	-1.45589e+07	10
PTP12.yag.bam	TX106.yag.bam	2	37	8347212	0.880203	1.1e-05	0	0.119786	0	0	0	0	0	6e-06	0	0.119786	3e-06	0	0	0	0	0	0.059899	-0.059893	-1.41949e+07	58	-1	0.912102	2.977203e-01,1.930434e-01,6.959579e-02,1.852078e-01,1.424819e-01,6.162793e-02,2.147053e-02,1.805097e-02,1.080133e-02	0.639143	0.259532	-0.053373	-1.4954e+07	10
PTP2.yag.bam	TX106.yag.bam	21	37	8200736	0.880205	7.1e-05	0	0.119723	0	0	0	0	0	3.6e-05	0	0.119723	1.8e-05	0	0	0	0	0	0.059897	-0.059862	-1.28839e+07	118	-1	0.896097	3.375013e-01,1.792214e-01,5.400304e-02,1.614941e-01,1.691398e-01,8.571361e-02,4.402951e-03,5.557108e-03,2.966689e-03	0.345312	0.344907	0.067935	-1.37472e+07	14
PTP18.yag.bam	TX106.yag.bam	8	37	8348617	0.880251	0	0	0.119748	0	0	0	0	0	0	1e-06	0.119749	0	0	0	0	0	0	0.059875	-0.059874	-1.34672e+07	94	-1	0.912256	3.275886e-01,2.163227e-01,8.959341e-02,1.591370e-01,1.238812e-01,4.516881e-02,1.758064e-02,1.353093e-02,7.196668e-03	0.865135	0.228845	-0.132665	-1.44667e+07	10
PTP22.yag.bam	TX106.yag.bam	13	37	8340370	0.880281	0	0	0.119718	0	0	0	1e-06	0	0	1e-06	0.119719	0	0	0	1e-06	0	1e-06	0.05986	-0.059859	-1.37141e+07	42	-1	0.911354	3.260970e-01,2.065998e-01,7.842099e-02,1.553694e-01,1.268853e-01,5.011528e-02,2.273219e-02,2.028350e-02,1.349661e-02	0.797202	0.237826	-0.109921	-1.48197e+07	10
PTP25.yag.bam	TX106.yag.bam	16	37	8350782	0.880332	0	0	0.119666	0	0	0	2e-06	0	0	2e-06	0.119667	0	0	0	2e-06	0	2e-06	0.059835	-0.059833	-1.35033e+07	70	-1	0.912492	3.342317e-01,2.178666e-01,9.037892e-02,1.512133e-01,1.212318e-01,4.461362e-02,1.875150e-02,1.474893e-02,6.963623e-03	0.90018	0.225517	-0.144624	-1.44507e+07	10
PTP17.yag.bam	TX106.yag.bam	7	37	8371952	0.88049	6e-06	5e-06	0.119417	8.2e-05	0	0	0	0	7e-05	0	0.119499	4.5e-05	0	4.1e-05	5e-06	0	6e-06	0.059799	-0.059709	-1.34102e+07	82	-1	0.914805	3.421194e-01,1.996159e-01,6.778347e-02,1.519763e-01,1.420059e-01,6.309112e-02,1.022474e-02,1.222959e-02,1.095349e-02	0.549331	0.281244	-0.019707	-1.4439e+07	10
PTP19.yag.bam	TX106.yag.bam	9	37	8376966	0.880502	1e-06	0	0.119494	0	0	0	0	2e-06	3e-06	2e-06	0.119497	2e-06	2e-06	2e-06	0	2e-06	2e-06	0.05975	-0.059747	-1.39368e+07	58	-1	0.915353	3.277133e-01,1.998637e-01,7.502643e-02,1.595450e-01,1.343002e-01,5.379704e-02,1.730222e-02,1.952387e-02,1.292826e-02	0.68748	0.255782	-0.071802	-1.48173e+07	10
CFP51.yag.bam	TX107.yag.bam	33	38	8568324	0.880708	0	0	0.028592	0	0	0	0.0907	0	0	0.0907	0.119292	0	0	0	0.0907	0	0.0907	0.104996	-0.014296	-1.33377e+07	110	-1	0.936263	3.624569e-01,2.425184e-01,1.172921e-01,1.190820e-01,1.009048e-01,2.054656e-02,2.234359e-02,1.154496e-02,3.310596e-03	1.38383	0.189199	-0.299523	-1.42184e+07	10
PTP30.yag.bam	PTP31.yag.bam	22	23	8604570	0.880715	0.06192	0.057365	0	0	0	0	0	0	0.088325	0	0	0.044163	0	0	0.057365	0	0.057365	0.088325	0	-1.23604e+07	106	-1	0.940224	4.447206e-01,1.395803e-01,2.233979e-02,1.648277e-01,1.469500e-01,2.917111e-02,2.211163e-02,2.205678e-02,8.242115e-03	0.302493	0.367295	0.089367	-1.3768e+07	10
PTP31.yag.bam	TX106.yag.bam	23	37	8354217	0.880844	0	0	0.11023	0	0	0	0.008922	3e-06	3e-06	0.008925	0.119156	3e-06	3e-06	3e-06	0.008922	3e-06	0.008925	0.064041	-0.055115	-1.36449e+07	62	-1	0.912868	3.375354e-01,2.122488e-01,8.309841e-02,1.437466e-01,1.183938e-01,4.430526e-02,2.309316e-02,2.309337e-02,1.448523e-02	0.896935	0.223559	-0.142369	-1.47871e+07	10
PTP11.yag.bam	PTP13.yag.bam	1	3	8665779	0.88162	0	0.029875	0	0	0.088504	0	0	0	0.029875	0.088504	0	0.014938	0	0	0.029875	0	0.029875	0.074128	0.044252	-1.23659e+07	58	-1	0.946912	4.356607e-01,1.829241e-01,1.992164e-02,1.327082e-01,1.399448e-01,1.089157e-02,4.239022e-02,2.822824e-02,7.330459e-03	0.44526	0.335548	0.024141	-1.39308e+07	10
PTP29.yag.bam	TX106.yag.bam	20	37	8328820	0.88187	0	0	0.088022	0	0	0	0.030107	0	1e-06	0.030108	0.118129	0	0	0	0.030107	0	0.030107	0.074119	-0.044011	-1.33139e+07	90	-1	0.910092	3.434856e-01,2.309846e-01,9.839740e-02,1.373239e-01,1.103598e-01,3.720661e-02,2.316599e-02,1.258165e-02,6.494428e-03	1.10152	0.204499	-0.207833	-1.42445e+07	10
CFP47.yag.bam	TX107.yag.bam	32	38	8556429	0.882197	0	0	0.000765	0	0	0	0.117037	0	0	0.117038	0.117803	0	0	0	0.117037	0	0.117038	0.11742	-0.000383	-1.32762e+07	154	-1	0.934963	3.679055e-01,2.474044e-01,1.188647e-01,1.137299e-01,9.568847e-02,1.868213e-02,2.225520e-02,1.176977e-02,3.700025e-03	1.47478	0.179627	-0.320005	-1.40939e+07	10
PTP11.yag.bam	PTP1.yag.bam	1	10	8391963	0.882725	1.2e-05	0.021444	0	0	0.09582	0	0	0	0.02145	0.09582	0	0.010725	0	0	0.021444	0	0.021444	0.06936	0.04791	-1.1663e+07	94	-1	0.916992	4.181745e-01,2.137246e-01,8.091715e-03,1.170221e-01,1.576162e-01,6.241748e-03,2.865721e-02,4.616874e-02,4.303163e-03	0.233155	0.375361	0.120446	-1.31305e+07	10
PTP24.yag.bam	EVG21.yag.bam	15	41	8670794	0.883451	0	0	0.092989	0	0	0	0.023559	0	0	0.02356	0.116549	0	0	0	0.023559	0	0.023559	0.070054	-0.046495	-1.42392e+07	58	-1	0.94746	3.616667e-01,2.058895e-01,6.857251e-02,1.439941e-01,1.345616e-01,3.138624e-02,2.720079e-02,1.869610e-02,8.032415e-03	0.711743	0.271436	-0.085168	-1.50223e+07	10
PTP28.yag.bam	EVG21.yag.bam	19	41	8665303	0.883906	0	0	0.093952	0	0	0	0.022142	0	0	0.022142	0.116094	0	0	0	0.022142	0	0.022142	0.069118	-0.046976	-1.39953e+07	94	-1	0.94686	3.773871e-01,2.132888e-01,7.260301e-02,1.356689e-01,1.316372e-01,2.716547e-02,1.968404e-02,1.436924e-02,8.196265e-03	0.701071	0.272665	-0.080972	-1.46541e+07	10
PTP20.yag.bam	EVG21.yag.bam	11	41	8710484	0.88418	0	0	0.11178	0	0	0	0.004039	0	0	0.004039	0.11582	0	0	0	0.004039	0	0.004039	0.059929	-0.05589	-1.42689e+07	110	-1	0.951797	3.527674e-01,2.006108e-01,7.152168e-02,1.509752e-01,1.421082e-01,3.025824e-02,2.875754e-02,1.706349e-02,5.937467e-03	0.705654	0.284679	-0.085563	-1.51497e+07	10
PTP31.yag.bam	TX101.yag.bam	23	35	8416796	0.884462	0.092077	0.000141	0	0.003309	2e-06	0.017344	0	0.002664	0.064334	0.02001	0.005973	0.03608	0.011336	0.004318	0.000141	0.002664	0.002805	0.069498	1e-06	-1.33607e+07	86	-1	0.919706	3.597907e-01,2.264479e-01,4.710947e-02,1.090234e-01,1.437969e-01,5.354276e-02,8.964205e-03,3.021710e-02,2.110753e-02	0.389951	0.302536	0.044777	-1.45804e+07	10
PTP10.yag.bam	EVG21.yag.bam	0	41	8723452	0.884478	0	0.000302	0.11522	0	0	0	0	0	0.000302	0	0.115221	0.000151	0	0	0.000302	0	0.000302	0.057912	-0.05761	-1.44243e+07	130	-1	0.953214	3.429803e-01,1.932307e-01,6.210536e-02,1.680396e-01,1.526868e-01,3.688631e-02,2.128671e-02,1.420879e-02,8.575462e-03	0.546164	0.307987	-0.019641	-1.52024e+07	10
PTP27.yag.bam	EVG21.yag.bam	18	41	8723657	0.884633	0	0	0.115356	0	0	0	1e-05	1e-06	1e-06	1.1e-05	0.115367	1e-06	1e-06	1e-06	1e-05	1e-06	1.1e-05	0.057689	-0.057678	-1.43244e+07	54	-1	0.953236	3.527354e-01,2.013433e-01,6.750604e-02,1.505087e-01,1.419824e-01,3.398527e-02,2.897492e-02,1.680362e-02,6.160360e-03	0.679528	0.284464	-0.074249	-1.52222e+07	10
PTP14.yag.bam	EVG21.yag.bam	4	41	8730337	0.88486	4e-06	2e-06	0.115135	0	0	0	0	0	4e-06	0	0.115135	2e-06	0	0	2e-06	0	2e-06	0.057571	-0.057567	-1.44128e+07	74	-1	0.953966	3.456980e-01,1.969296e-01,5.964663e-02,1.595005e-01,1.458857e-01,4.188774e-02,2.696814e-02,1.742127e-02,6.062470e-03	0.593717	0.290404	-0.038648	-1.53131e+07	10
PTP24.yag.bam	TX105.yag.bam	15	36	8327688	0.884924	3e-06	0.000185	0.114747	0	0	0	0.000137	4e-06	0.000191	0.000141	0.114887	9.7e-05	4e-06	4e-06	0.000322	4e-06	0.000326	0.057701	-0.057373	-1.3543e+07	134	-1	0.909969	3.601181e-01,2.080368e-01,7.003173e-02,1.277946e-01,1.270059e-01,5.200603e-02,1.912247e-02,2.138224e-02,1.450218e-02	0.701969	0.254841	-0.077352	-1.45074e+07	10
PTP7.yag.bam	CFP47.yag.bam	28	32	8753187	0.884934	0	0.069066	0.040656	0	0	0	0.005344	0	0.069067	0.005344	0.045999	0.034533	0	0	0.07441	0	0.07441	0.094738	-0.020328	-1.16002e+07	94	-1	0.956463	5.035753e-01,9.869735e-02,1.421736e-02,1.921269e-01,1.205385e-01,1.665891e-02,3.382671e-02,1.425402e-02,6.105038e-03	0.398579	0.325972	0.043443	-1.29178e+07	10
PTP6.yag.bam	EVG21.yag.bam	27	41	8747611	0.885111	5e-06	3e-06	0.114881	0	0	0	0	0	6e-06	0	0.114881	3e-06	0	0	3e-06	0	3e-06	0.057446	-0.05744	-1.41501e+07	58	-1	0.955854	3.599333e-01,2.062962e-01,6.419889e-02,1.539879e-01,1.407973e-01,3.707667e-02,1.817537e-02,1.334116e-02,6.193272e-03	0.585056	0.285549	-0.034597	-1.49807e+07	10
PTP26.yag.bam	EVG21.yag.bam	17	41	8744191	0.885122	3e-06	1e-06	0.114874	0	0	0	0	0	2e-06	0	0.114874	1e-06	0	0	1e-06	0	1e-06	0.05744	-0.057437	-1.4177e+07	62	-1	0.95548	3.441569e-01,2.023776e-01,6.794615e-02,1.685864e-01,1.466470e-01,3.330434e-02,1.938748e-02,1.138700e-02,6.207236e-03	0.595537	0.291551	-0.039524	-1.50542e+07	10
PTP7.yag.bam	EVG21.yag.bam	28	41	8743754	0.88517	0	0	0.09682	0	0	0	0.018009	0	1e-06	0.018009	0.114829	0	0	0	0.018009	0	0.018009	0.06642	-0.04841	-1.45439e+07	74	-1	0.955432	3.541333e-01,2.004954e-01,6.430912e-02,1.509542e-01,1.420279e-01,3.383550e-02,2.721267e-02,1.772271e-02,9.309224e-03	0.644393	0.287198	-0.059697	-1.52897e+07	10
PTP8.yag.bam	EVG21.yag.bam	29	41	8753693	0.885277	0	2.8e-05	0.114694	0	0	0	0	0	2.8e-05	0	0.114694	1.4e-05	0	0	2.8e-05	0	2.8e-05	0.057376	-0.057347	-1.45042e+07	90	-1	0.956518	3.459505e-01,1.988312e-01,6.435453e-02,1.637396e-01,1.467878e-01,3.548119e-02,2.247711e-02,1.483550e-02,7.542657e-03	0.591545	0.293741	-0.038042	-1.52272e+07	10
PTP20.yag.bam	TX105.yag.bam	11	36	8352295	0.885285	0	0	0.114705	0	0	0	9e-06	0	1e-06	1e-05	0.114715	1e-06	0	0	1e-05	0	1e-05	0.057363	-0.057353	-1.35355e+07	50	-1	0.912658	3.385159e-01,2.104170e-01,7.805995e-02,1.489632e-01,1.253137e-01,4.591772e-02,1.988742e-02,2.052743e-02,1.239766e-02	0.781618	0.239252	-0.10434	-1.46699e+07	10
PTP28.yag.bam	TX105.yag.bam	19	36	8334624	0.885312	0	0	0.11468	0	4e-06	0	3e-06	1e-06	1e-06	8e-06	0.114683	1e-06	1e-06	1e-06	3e-06	1e-06	3e-06	0.057345	-0.057338	-1.33173e+07	90	-1	0.910727	3.544159e-01,2.243571e-01,8.650353e-02,1.341677e-01,1.165691e-01,4.101358e-02,1.846003e-02,1.558077e-02,8.932241e-03	0.900441	0.224136	-0.144014	-1.42613e+07	10
PTP16.yag.bam	TX105.yag.bam	6	36	8358411	0.88533	1.6e-05	0	0.114653	0	0	0	0	0	8e-06	0	0.114654	4e-06	0	0	0	0	0	0.057335	-0.057327	-1.33933e+07	59	-1	0.913326	3.460981e-01,2.105167e-01,7.508237e-02,1.484959e-01,1.326104e-01,5.240952e-02,1.274005e-02,1.318976e-02,8.857222e-03	0.662259	0.258785	-0.062384	-1.43681e+07	10
PTP5.yag.bam	TX105.yag.bam	26	36	8365554	0.885427	0	0	0.11456	0	0	0	1.3e-05	0	0	1.3e-05	0.114573	0	0	0	1.3e-05	0	1.3e-05	0.057293	-0.05728	-1.36917e+07	66	-1	0.914106	3.404017e-01,2.174735e-01,8.270090e-02,1.454439e-01,1.241627e-01,4.548567e-02,2.143554e-02,1.478741e-02,8.108676e-03	0.83871	0.235457	-0.125254	-1.45155e+07	10
PTP10.yag.bam	TX105.yag.bam	0	36	8367510	0.885484	1.3e-05	2.3e-05	0.11448	0	0	0	0	0	2.9e-05	0	0.11448	1.5e-05	0	0	2.3e-05	0	2.3e-05	0.057269	-0.05724	-1.36822e+07	106	-1	0.91432	3.386443e-01,1.944537e-01,6.629144e-02,1.528579e-01,1.448430e-01,5.793977e-02,1.592019e-02,1.705772e-02,1.199190e-02	0.567591	0.28709	-0.0275	-1.46754e+07	10
PTP30.yag.bam	TX105.yag.bam	22	36	8370278	0.885504	1e-06	0	0.114482	0	4e-06	0	8e-06	1e-06	1e-06	1.3e-05	0.114491	1e-06	1e-06	1e-06	8e-06	1e-06	9e-06	0.057252	-0.057239	-1.401e+07	66	-1	0.914623	3.266279e-01,2.055501e-01,7.509365e-02,1.588145e-01,1.313835e-01,4.936737e-02,2.208043e-02,1.932594e-02,1.175651e-02	0.739621	0.247785	-0.090489	-1.48341e+07	10
PTP26.yag.bam	TX105.yag.bam	17	36	8377681	0.885593	3e-06	0	0.114404	0	0	0	0	0	1e-06	0	0.114404	1e-06	0	0	0	0	0	0.057204	-0.057202	-1.34266e+07	62	-1	0.915431	3.420579e-01,2.032225e-01,7.107558e-02,1.513660e-01,1.383793e-01,5.609298e-02,1.403370e-02,1.471588e-02,9.056235e-03	0.615044	0.271063	-0.045345	-1.4523e+07	10
PTP14.yag.bam	TX105.yag.bam	4	36	8379425	0.885639	1e-06	0	0.11436	0	0	0	0	0	0	0	0.11436	0	0	0	0	0	0	0.057181	-0.05718	-1.36806e+07	46	-1	0.915622	3.284211e-01,2.011681e-01,7.336681e-02,1.620271e-01,1.338212e-01,4.990473e-02,1.718922e-02,2.120501e-02,1.289660e-02	0.676694	0.254965	-0.067371	-1.48244e+07	10
PTP9.yag.bam	EVG21.yag.bam	30	41	8760657	0.885661	0	1.7e-05	0.114318	0	0	0	4e-06	0	1.7e-05	4e-06	0.114322	9e-06	0	0	2.1e-05	0	2.1e-05	0.05718	-0.057159	-1.40627e+07	86	-1	0.957279	3.712394e-01,2.056109e-01,6.982403e-02,1.433210e-01,1.411765e-01,2.993208e-02,1.740589e-02,1.395128e-02,7.538854e-03	0.617878	0.29409	-0.049296	-1.49007e+07	10
PTP23.yag.bam	TX105.yag.bam	14	36	8407885	0.885667	7e-06	0	0.114325	0	0	0	0	1e-06	5e-06	1e-06	0.114326	3e-06	1e-06	1e-06	0	1e-06	1e-06	0.057167	-0.057162	-1.38988e+07	70	-1	0.918732	3.219907e-01,1.959744e-01,7.393901e-02,1.697673e-01,1.408755e-01,4.917026e-02,1.636366e-02,1.922431e-02,1.269485e-02	0.64101	0.268621	-0.055497	-1.48926e+07	10
PTP8.yag.bam	TX105.yag.bam	29	36	8384210	0.885699	1.5e-05	0	0.114286	0	0	0	0	0	8e-06	0	0.114286	4e-06	0	0	0	0	0	0.057151	-0.057143	-1.37456e+07	58	-1	0.916145	3.352543e-01,2.022345e-01,7.354534e-02,1.553264e-01,1.362848e-01,5.153262e-02,1.689088e-02,1.785400e-02,1.107727e-02	0.663583	0.263411	-0.063741	-1.4707e+07	10
PTP4.yag.bam	TX105.yag.bam	25	36	8386278	0.885703	0	0	0.114255	0	2e-06	0	3.9e-05	1e-06	1e-06	4.2e-05	0.114295	1e-06	1e-06	1e-06	3.9e-05	1e-06	4e-05	0.057168	-0.057126	-1.34509e+07	54	-1	0.916371	3.427027e-01,2.130981e-01,8.018820e-02,1.445784e-01,1.238827e-01,4.413737e-02,2.017794e-02,1.944539e-02,1.178915e-02	0.810171	0.237494	-0.114868	-1.46788e+07	10
PTP4.yag.bam	EVG21.yag.bam	25	41	8759417	0.885704	0	0	0.112153	0	0	0	0.002142	0	0	0.002143	0.114296	0	0	0	0.002142	0	0.002143	0.058219	-0.056077	-1.42138e+07	82	-1	0.957144	3.599384e-01,2.073085e-01,6.625050e-02,1.453707e-01,1.381688e-01,3.268704e-02,2.663858e-02,1.526105e-02,8.376439e-03	0.672287	0.279968	-0.070328	-1.51835e+07	10
PTP9.yag.bam	TX105.yag.bam	30	36	8386399	0.885705	2e-06	0	0.114287	1e-06	0	0	6e-06	0	2e-06	6e-06	0.114293	1e-06	0	0	6e-06	0	6e-06	0.057151	-0.057143	-1.32998e+07	42	-1	0.916384	3.538448e-01,2.163153e-01,7.958205e-02,1.369132e-01,1.255367e-01,4.803940e-02,1.659542e-02,1.466778e-02,8.505369e-03	0.76613	0.245135	-0.100176	-1.44125e+07	10
PTP27.yag.bam	TX105.yag.bam	18	36	8377093	0.885731	0	0	0.114264	0	4e-06	0	1e-06	0	1e-06	4e-06	0.114265	0	0	0	1e-06	0	1e-06	0.057135	-0.05713	-1.36037e+07	50	-1	0.915367	3.346128e-01,2.089021e-01,7.929960e-02,1.533091e-01,1.258814e-01,4.506508e-02,1.958093e-02,2.155633e-02,1.179257e-02	0.785505	0.238541	-0.105613	-1.47617e+07	10
PTP13.yag.bam	TX105.yag.bam	3	36	8412814	0.885781	9e-06	0	0.114208	0	0	0	0	1e-06	6e-06	1e-06	0.11421	4e-06	1e-06	1e-06	0	1e-06	1e-06	0.05711	-0.057104	-1.36962e+07	55	-1	0.91927	3.295388e-01,2.056892e-01,7.766025e-02,1.623749e-01,1.363455e-01,4.961448e-02,1.594662e-02,1.421330e-02,8.616948e-03	0.686542	0.259459	-0.072196	-1.46725e+07	10
PTP18.yag.bam	TX105.yag.bam	8	36	8403298	0.885833	0	0	0.114164	0	0	2e-06	0	0	2e-06	3e-06	0.114164	1e-06	1e-06	0	0	0	0	0.057085	-0.057082	-1.3527e+07	74	-1	0.918231	3.370177e-01,2.135576e-01,8.293444e-02,1.548608e-01,1.280882e-01,4.533878e-02,1.580242e-02,1.469075e-02,7.709303e-03	0.770851	0.242966	-0.101348	-1.45418e+07	10
PTP12.yag.bam	TX105.yag.bam	2	36	8401096	0.885857	3e-06	3e-06	0.114134	3e-06	0	0	0	0	7e-06	0	0.114137	4e-06	0	1e-06	3e-06	0	3e-06	0.057074	-0.057067	-1.42569e+07	74	-1	0.91799	3.097222e-01,1.878231e-01,6.307258e-02,1.789545e-01,1.489905e-01,6.123706e-02,1.909126e-02,1.938337e-02,1.172552e-02	0.55147	0.281347	-0.020576	-1.50127e+07	10
PTP22.yag.bam	TX105.yag.bam	13	36	8394361	0.88586	0	0	0.114129	1e-06	1e-06	0	9e-06	0	1e-06	1e-05	0.114139	1e-06	0	0	9e-06	0	9e-06	0.057075	-0.057064	-1.37736e+07	50	-1	0.917254	3.321160e-01,2.047647e-01,7.436231e-02,1.541521e-01,1.301732e-01,4.810394e-02,2.132434e-02,2.143361e-02,1.356983e-02	0.735072	0.248355	-0.08885	-1.48946e+07	10
PTP6.yag.bam	TX105.yag.bam	27	36	8385756	0.885871	3e-06	0	0.11412	0	0	5e-06	0	0	6e-06	6e-06	0.114121	4e-06	3e-06	0	0	0	0	0.057067	-0.05706	-1.34092e+07	91	-1	0.916314	3.527232e-01,2.057046e-01,7.411095e-02,1.409904e-01,1.367124e-01,5.131423e-02,1.355422e-02,1.419203e-02,1.069800e-02	0.641238	0.273498	-0.056325	-1.44531e+07	10
PTP25.yag.bam	TX105.yag.bam	16	36	8405503	0.885952	1e-06	0	0.114045	0	0	0	2e-06	0	0	2e-06	0.114048	0	0	0	2e-06	0	2e-06	0.057025	-0.057023	-1.3565e+07	50	-1	0.918472	3.423803e-01,2.162705e-01,8.379017e-02,1.467577e-01,1.258105e-01,4.462352e-02,1.835892e-02,1.443912e-02,7.569340e-03	0.811929	0.239986	-0.1165	-1.45286e+07	10
PTP19.yag.bam	TX105.yag.bam	9	36	8433656	0.886218	4e-06	0	0.113779	0	0	0	0	0	2e-06	0	0.113779	1e-06	0	0	0	0	0	0.056891	-0.056889	-1.40031e+07	62	-1	0.921548	3.304567e-01,2.003525e-01,7.172335e-02,1.585869e-01,1.372091e-01,5.204126e-02,1.881587e-02,1.884981e-02,1.196447e-02	0.659863	0.263676	-0.062292	-1.49126e+07	10
PTP21.yag.bam	EVG21.yag.bam	12	41	8791372	0.886238	4e-06	5e-06	0.113753	0	0	0	0	0	7e-06	0	0.113753	3e-06	0	0	5e-06	0	5e-06	0.056883	-0.056876	-1.49891e+07	66	-1	0.960636	3.244303e-01,1.848729e-01,6.301997e-02,1.754533e-01,1.550490e-01,3.553034e-02,3.188069e-02,2.112668e-02,8.636875e-03	0.612069	0.302899	-0.047797	-1.57423e+07	7
PTP29.yag.bam	EVG21.yag.bam	20	41	8752954	0.886249	0	1.2e-05	0.06394	0	0	0	0.0498	0	1.2e-05	0.0498	0.11374	6e-06	0	0	0.049812	0	0.049812	0.081781	-0.03197	-1.41224e+07	74	-1	0.956438	3.861459e-01,2.131439e-01,7.002949e-02,1.254155e-01,1.347837e-01,2.929144e-02,2.049737e-02,1.263424e-02,8.058422e-03	0.671645	0.286158	-0.071179	-1.47631e+07	10
PTP17.yag.bam	TX105.yag.bam	7	36	8427861	0.886253	7e-06	0	0.113739	0	0	0	0	1e-06	5e-06	1e-06	0.113741	3e-06	1e-06	1e-06	0	1e-06	2e-06	0.056874	-0.05687	-1.34725e+07	54	-1	0.920915	3.350942e-01,2.006280e-01,7.353999e-02,1.600242e-01,1.432006e-01,5.416887e-02,1.262471e-02,1.265471e-02,8.064766e-03	0.601706	0.278795	-0.040804	-1.45844e+07	10
PTP18.yag.bam	EVG21.yag.bam	8	41	8786870	0.886326	0	1.6e-05	0.113657	0	0	0	0	0	1.6e-05	0	0.113657	8e-06	0	0	1.6e-05	0	1.6e-05	0.056845	-0.056829	-1.43144e+07	78	-1	0.960144	3.635368e-01,2.019596e-01,6.534809e-02,1.503589e-01,1.455795e-01,3.579634e-02,1.786213e-02,1.357158e-02,5.987115e-03	0.571579	0.300228	-0.03008	-1.504e+07	10
PTP31.yag.bam	TX105.yag.bam	23	36	8409883	0.886468	0	0	0.104164	0	0	0	0.009367	0	0	0.009368	0.113532	0	0	0	0.009367	0	0.009368	0.06145	-0.052082	-1.37076e+07	78	-1	0.91895	3.436980e-01,2.110565e-01,7.810810e-02,1.400232e-01,1.227001e-01,4.389571e-02,2.393673e-02,2.272040e-02,1.386130e-02	0.83166	0.23608	-0.122742	-1.48701e+07	10
PTP29.yag.bam	TX105.yag.bam	20	36	8381254	0.886698	0	1e-06	0.0894	0	0	0	0.023901	0	1e-06	0.023901	0.113301	1e-06	0	0	0.023901	0	0.023902	0.068602	-0.0447	-1.3371e+07	102	-1	0.915822	3.529973e-01,2.276192e-01,9.218281e-02,1.331847e-01,1.145854e-01,3.728588e-02,2.117451e-02,1.432586e-02,6.644280e-03	0.989282	0.217937	-0.174769	-1.43224e+07	10
PTP12.yag.bam	PTP27.yag.bam	2	18	8592614	0.886795	0.054224	0.05898	0	0	0	0	0	1e-06	0.086093	1e-06	1e-06	0.043047	1e-06	1e-06	0.05898	1e-06	0.058981	0.086093	0	-1.24882e+07	115	-1	0.938917	4.100514e-01,1.336818e-01,1.652583e-02,1.931703e-01,1.686068e-01,2.834991e-02,1.916351e-02,2.304059e-02,7.409899e-03	0.211672	0.40733	0.135897	-1.38352e+07	10
PTP11.yag.bam	PTP27.yag.bam	1	18	8611705	0.887101	1e-06	0.025203	0	0	0.087694	0	0	0	0.025204	0.087695	0	0.012602	0	0	0.025203	0	0.025204	0.069051	0.043847	-1.22348e+07	66	-1	0.941003	4.512608e-01,1.596049e-01,2.778648e-02,1.340956e-01,1.315341e-01,1.755532e-02,3.637082e-02,3.491276e-02,6.879230e-03	0.487762	0.32056	0.005284	-1.39489e+07	10
PTP17.yag.bam	EVG21.yag.bam	7	41	8805509	0.887122	0	5e-06	0.112873	0	0	0	0	0	5e-06	0	0.112873	2e-06	0	0	5e-06	0	5e-06	0.056441	-0.056436	-1.42607e+07	58	-1	0.96218	3.463516e-01,1.968550e-01,6.427035e-02,1.694926e-01,1.531296e-01,3.719819e-02,1.556732e-02,1.157725e-02,5.558049e-03	0.521373	0.309377	-0.009074	-1.51229e+07	9
PTP31.yag.bam	EVG21.yag.bam	23	41	8784984	0.887268	0	0	0.08391	0	0	0	0.028823	0	0	0.028823	0.112732	0	0	0	0.028823	0	0.028823	0.070777	-0.041955	-1.44861e+07	86	-1	0.959938	3.607644e-01,2.003048e-01,6.957435e-02,1.399485e-01,1.395815e-01,3.057443e-02,3.091590e-02,2.138579e-02,6.950420e-03	0.71994	0.283297	-0.091452	-1.53876e+07	10
PTP25.yag.bam	PTP5.yag.bam	16	26	8620121	0.887282	4e-06	0.112714	0	0	0	0	0	0	0.112716	0	0	0.056358	0	0	0.112714	0	0.112714	0.112716	0	-1.19036e+07	106	-1	0.941923	4.664051e-01,1.557652e-01,1.794863e-02,1.564439e-01,1.457702e-01,1.790795e-02,1.540004e-02,1.665518e-02,7.703655e-03	0.228776	0.383484	0.123878	-1.31154e+07	10
PTP11.yag.bam	PTP8.yag.bam	1	29	8620960	0.887389	2.6e-05	0.025516	0	0	0.087068	0	0	0	0.025529	0.087068	0	0.012765	0	0	0.025516	0	0.025516	0.069063	0.043534	-1.23824e+07	50	-1	0.942015	4.357271e-01,1.797945e-01,2.317035e-02,1.353759e-01,1.345104e-01,1.331725e-02,3.866820e-02,3.076807e-02,8.668308e-03	0.459731	0.319431	0.017243	-1.39599e+07	10
PTP15.yag.bam	EVG21.yag.bam	5	41	8832515	0.887485	1e-06	1e-05	0.112504	0	0	0	0	0	1.1e-05	0	0.112504	5e-06	0	0	1e-05	0	1.1e-05	0.056263	-0.056252	-1.47024e+07	66	-1	0.965131	3.252963e-01,1.866717e-01,6.272195e-02,1.804202e-01,1.594215e-01,3.837603e-02,2.558550e-02,1.572462e-02,5.782143e-03	0.553924	0.312898	-0.023233	-1.55863e+07	10
CFP47.yag.bam	TX106.yag.bam	32	37	8452588	0.887712	0	0	1.6e-05	0	8e-06	0	0.112265	0	0	0.112273	0.112281	0	0	0	0.112265	0	0.112265	0.112277	-4e-06	-1.29884e+07	250	-1	0.923617	3.663221e-01,2.514295e-01,1.189672e-01,1.153348e-01,9.206182e-02,1.789130e-02,2.306897e-02,1.139464e-02,3.529667e-03	1.54283	0.171091	-0.330954	-1.38242e+07	11
PTP11.yag.bam	EVG21.yag.bam	1	41	8785329	0.888841	0	2e-06	0.004021	0	2e-06	0	0.107134	1e-06	3e-06	0.107137	0.111156	2e-06	1e-06	1e-06	0.107135	1e-06	0.107137	0.109148	-0.00201	-1.47122e+07	94	-1	0.959975	3.650738e-01,2.041956e-01,6.855102e-02,1.278585e-01,1.305158e-01,2.634411e-02,3.851043e-02,2.666948e-02,1.228121e-02	0.820295	0.265206	-0.129403	-1.55588e+07	9
PTP24.yag.bam	TX108.yag.bam	15	39	8320288	0.889638	0	0.005877	0.102512	0	0	1.2e-05	0.001961	0	0.005886	0.001973	0.104473	0.002945	6e-06	0	0.007838	0	0.007838	0.059106	-0.051256	-1.35201e+07	94	-1	0.90916	3.605388e-01,2.076364e-01,6.926400e-02,1.267655e-01,1.317184e-01,4.907791e-02,1.869884e-02,2.138885e-02,1.491135e-02	0.66781	0.267269	-0.066148	-1.44839e+07	10
PTP17.yag.bam	PTP4.yag.bam	7	25	8642773	0.889907	0.008045	0.102048	0	0	0	0	0	0	0.106071	0	0	0.053035	0	0	0.102048	0	0.102048	0.106071	0	-1.15531e+07	250	-1	0.944398	4.599874e-01,1.331301e-01,1.474993e-02,1.604748e-01,1.679505e-01,3.079233e-02,1.390591e-02,1.382266e-02,5.186384e-03	0.170621	0.457786	0.164123	-1.32056e+07	10
PTP11.yag.bam	TX101.yag.bam	1	35	8423621	0.889913	8.8e-05	0.018897	2e-06	0.00143	0.086446	0.000762	3e-06	0.00246	0.023045	0.08967	0.003895	0.013026	0.002841	0.003175	0.0189	0.00246	0.02136	0.066819	0.043222	-1.36403e+07	82	-1	0.920451	3.562551e-01,2.316301e-01,5.283531e-02,9.813990e-02,1.352116e-01,4.698040e-02,2.310021e-02,3.385956e-02,2.198784e-02	0.561605	0.277901	-0.024462	-1.48694e+07	10
PTP19.yag.bam	CFP51.yag.bam	9	33	8857212	0.890291	4e-06	0.105835	0.00387	0	0	0	0	0	0.105837	0	0.00387	0.052919	0	0	0.105835	0	0.105835	0.107772	-0.001935	-1.19002e+07	90	-1	0.96783	4.878027e-01,9.671978e-02,1.277178e-02,2.019733e-01,1.365717e-01,1.573847e-02,2.521254e-02,1.547656e-02,7.733145e-03	0.278127	0.371227	0.100494	-1.31691e+07	9
PTP15.yag.bam	TX101.yag.bam	5	35	8441076	0.890464	0.101859	0.007624	0	5.3e-05	0	0	0	1e-06	0.058594	1e-06	5.3e-05	0.029304	1e-06	2.7e-05	0.007624	1e-06	0.007625	0.058607	0	-1.3538e+07	110	-1	0.922359	3.304651e-01,2.071365e-01,3.920690e-02,1.384295e-01,1.714881e-01,6.526716e-02,9.301854e-03,2.148037e-02,1.722439e-02	0.282869	0.356656	0.096055	-1.47452e+07	10
CFP51.yag.bam	TX106.yag.bam	33	37	8463249	0.891931	0	0	0.012285	0	0	0	0.095784	0	0	0.095785	0.108069	0	0	0	0.095784	0	0.095785	0.101927	-0.006142	-1.30441e+07	134	-1	0.924782	3.611976e-01,2.461890e-01,1.176697e-01,1.207379e-01,9.752566e-02,1.920435e-02,2.282232e-02,1.127071e-02,3.382699e-03	1.44057	0.18131	-0.309659	-1.39439e+07	11
PTP18.yag.bam	CFP51.yag.bam	8	33	8807182	0.893881	3e-05	0.097346	0.008742	0	0	1e-06	0	0	0.097361	1e-06	0.008742	0.048681	0	0	0.097346	0	0.097346	0.101733	-0.004371	-1.13913e+07	78	-1	0.962363	5.090859e-01,1.047818e-01,1.425093e-02,1.874080e-01,1.294782e-01,1.753297e-02,1.983377e-02,1.306004e-02,4.568404e-03	0.263247	0.362819	0.105389	-1.27539e+07	10
PTP24.yag.bam	PTP6.yag.bam	15	27	8548189	0.894544	0.018478	0.086977	0	0	0	0	0	1e-06	0.096217	1e-06	1e-06	0.048109	1e-06	1e-06	0.086977	1e-06	0.086977	0.096217	0	-1.15952e+07	166	-1	0.934063	4.665887e-01,1.572633e-01,1.240909e-02,1.423028e-01,1.483705e-01,1.885856e-02,2.180828e-02,2.570155e-02,6.697269e-03	0.230621	0.392158	0.124731	-1.31074e+07	10
CFP47.yag.bam	TX105.yag.bam	32	36	8516876	0.894845	0	0	0.000139	0	0	0	0.105015	0	0	0.105016	0.105155	0	0	0	0.105015	0	0.105015	0.105085	-7e-05	-1.30735e+07	162	-1	0.930641	3.739310e-01,2.508910e-01,1.106647e-01,1.126190e-01,9.460978e-02,1.944402e-02,2.138272e-02,1.210739e-02,4.350385e-03	1.39571	0.179488	-0.290075	-1.39512e+07	10
PTP11.yag.bam	PTP4.yag.bam	1	25	8627201	0.894987	7e-06	0.018412	0	0	0.086592	0	1e-06	1e-06	0.018417	0.086594	2e-06	0.009209	1e-06	1e-06	0.018413	1e-06	0.018414	0.061714	0.043296	-1.20925e+07	106	-1	0.942697	4.589309e-01,1.527125e-01,2.684274e-02,1.358421e-01,1.300019e-01,1.753473e-02,3.955809e-02,3.221210e-02,6.364918e-03	0.510768	0.321229	-0.004679	-1.38789e+07	10
PTP18.yag.bam	PTP27.yag.bam	8	18	8601917	0.895287	0.000227	0.104486	0	0	0	0	0	0	0.1046	0	0	0.0523	0	0	0.104486	0	0.104486	0.1046	0	-1.17463e+07	98	-1	0.939934	4.573241e-01,1.547538e-01,2.019916e-02,1.512215e-01,1.549921e-01,2.379495e-02,1.324709e-02,1.620951e-02,8.257859e-03	0.215793	0.408491	0.134306	-1.3291e+07	10
CFP51.yag.bam	TX105.yag.bam	33	36	8528790	0.895354	0	0	0.019886	0	0	0	0.084759	0	0	0.08476	0.104645	0	0	0	0.084759	0	0.08476	0.094703	-0.009943	-1.31317e+07	122	-1	0.931943	3.690364e-01,2.454058e-01,1.092226e-01,1.174102e-01,1.005531e-01,2.105856e-02,2.145696e-02,1.177887e-02,4.077448e-03	1.29961	0.191045	-0.269465	-1.40745e+07	10
PTP17.yag.bam	PTP18.yag.bam	7	8	8662598	0.895506	6.2e-05	0.104432	0	0	0	0	0	0	0.104462	0	0	0.052231	0	0	0.104432	0	0.104432	0.104463	0	-1.163e+07	130	-1	0.946564	4.492220e-01,1.462992e-01,1.234348e-02,1.698741e-01,1.690092e-01,2.035304e-02,1.291424e-02,1.499220e-02,4.992474e-03	0.149446	0.448566	0.171845	-1.31444e+07	10
PTP20.yag.bam	TX108.yag.bam	11	39	8343421	0.895696	0	0	0.104289	0	1e-06	0	1.4e-05	0	1e-06	1.5e-05	0.104303	0	0	0	1.4e-05	0	1.4e-05	0.052159	-0.052144	-1.35108e+07	46	-1	0.911688	3.367596e-01,2.139019e-01,7.581035e-02,1.490139e-01,1.275422e-01,4.420891e-02,2.043001e-02,1.922342e-02,1.310978e-02	0.754577	0.244059	-0.095297	-1.46494e+07	10
PTP16.yag.bam	TX108.yag.bam	6	39	8351075	0.895725	0	0	0.104274	0	0	0	0	0	0	0	0.104274	0	0	0	0	0	0	0.052137	-0.052137	-1.33719e+07	54	-1	0.912524	3.438015e-01,2.114257e-01,7.572272e-02,1.491014e-01,1.360216e-01,4.913725e-02,1.333500e-02,1.322603e-02,8.228696e-03	0.654732	0.265694	-0.060572	-1.43607e+07	10
PTP28.yag.bam	TX108.yag.bam	19	39	8323174	0.895736	0	0	0.104252	0	9e-06	0	3e-06	0	0	1.2e-05	0.104255	0	0	0	3e-06	0	3e-06	0.052134	-0.052121	-1.32883e+07	70	-1	0.909475	3.518982e-01,2.286247e-01,8.451328e-02,1.350492e-01,1.162813e-01,4.064496e-02,1.899179e-02,1.591934e-02,8.077209e-03	0.890127	0.22202	-0.138984	-1.4243e+07	10
PTP10.yag.bam	TX108.yag.bam	0	39	8353044	0.895865	8e-06	0	0.104127	0	0	0	0	0	4e-06	0	0.104127	2e-06	0	0	0	0	0	0.052068	-0.052064	-1.36492e+07	78	-1	0.912739	3.355252e-01,2.003919e-01,6.319806e-02,1.543757e-01,1.428439e-01,5.864933e-02,1.638844e-02,1.742547e-02,1.120206e-02	0.557157	0.279851	-0.022789	-1.46554e+07	10
PTP30.yag.bam	TX108.yag.bam	22	39	8357228	0.895898	0	0	0.10405	0	1e-05	0	4.2e-05	0	0	5.2e-05	0.104092	0	0	0	4.2e-05	0	4.2e-05	0.052072	-0.05202	-1.3981e+07	62	-1	0.913197	3.224983e-01,2.104805e-01,7.382012e-02,1.611995e-01,1.310384e-01,4.770896e-02,2.267382e-02,1.910804e-02,1.147224e-02	0.736379	0.244936	-0.088427	-1.48161e+07	10
PTP5.yag.bam	TX108.yag.bam	26	39	8358294	0.895951	0	0	0.104032	0	3e-06	0	1.4e-05	0	0	1.6e-05	0.104046	0	0	0	1.4e-05	0	1.4e-05	0.052031	-0.052015	-1.36692e+07	54	-1	0.913313	3.384785e-01,2.192886e-01,8.214530e-02,1.472867e-01,1.250316e-01,4.343713e-02,2.043341e-02,1.646258e-02,7.436242e-03	0.820423	0.236331	-0.118435	-1.45031e+07	10
PTP23.yag.bam	TX108.yag.bam	14	39	8397239	0.896032	8e-06	0	0.103959	0	0	0	0	1e-06	5e-06	1e-06	0.10396	3e-06	1e-06	1e-06	0	1e-06	1e-06	0.051984	-0.051979	-1.38725e+07	58	-1	0.917569	3.166105e-01,2.023060e-01,7.239633e-02,1.726527e-01,1.396489e-01,4.804808e-02,1.771302e-02,1.844419e-02,1.218027e-02	0.645257	0.262715	-0.056288	-1.48835e+07	10
PTP26.yag.bam	TX108.yag.bam	17	39	8370687	0.896092	1.3e-05	0	0.103895	0	0	0	0	0	7e-06	0	0.103895	4e-06	0	0	0	0	1e-06	0.051955	-0.051947	-1.34054e+07	54	-1	0.914667	3.399127e-01,2.046598e-01,7.120601e-02,1.526433e-01,1.412862e-01,5.251201e-02,1.374928e-02,1.481453e-02,9.216162e-03	0.601299	0.277257	-0.040475	-1.45112e+07	10
PTP14.yag.bam	TX108.yag.bam	4	39	8366724	0.896105	1.1e-05	0	0.103883	0	0	0	0	1e-06	7e-06	1e-06	0.103884	4e-06	1e-06	1e-06	0	1e-06	1e-06	0.051948	-0.051942	-1.36494e+07	47	-1	0.914234	3.278694e-01,2.044183e-01,7.044378e-02,1.609379e-01,1.359788e-01,4.909572e-02,1.762088e-02,2.020570e-02,1.342942e-02	0.647635	0.260136	-0.056821	-1.47945e+07	10
PTP27.yag.bam	TX108.yag.bam	18	39	8364725	0.896106	0	0	0.103894	0	0	0	0	0	0	0	0.103894	0	0	0	0	0	0	0.051947	-0.051947	-1.35744e+07	54	-1	0.914016	3.333960e-01,2.132310e-01,7.587921e-02,1.529994e-01,1.263281e-01,4.522416e-02,1.995122e-02,2.112404e-02,1.186691e-02	0.758584	0.239073	-0.095344	-1.4738e+07	10
PTP8.yag.bam	TX108.yag.bam	29	39	8376746	0.896227	0	1e-06	0.10377	0	0	3e-06	0	0	3e-06	3e-06	0.10377	2e-06	2e-06	0	1e-06	0	1e-06	0.051889	-0.051885	-1.3723e+07	62	-1	0.915329	3.347528e-01,2.045559e-01,7.119433e-02,1.534042e-01,1.397727e-01,5.053286e-02,1.809754e-02,1.653468e-02,1.115491e-02	0.638836	0.271762	-0.055084	-1.46885e+07	10
PTP9.yag.bam	TX108.yag.bam	30	39	8378475	0.896234	0	0	0.103765	0	0	0	1e-06	0	0	1e-06	0.103766	0	0	0	1e-06	0	1e-06	0.051883	-0.051883	-1.3278e+07	54	-1	0.915518	3.503234e-01,2.200504e-01,7.870278e-02,1.394123e-01,1.262659e-01,4.549184e-02,1.648575e-02,1.459759e-02,8.669976e-03	0.753874	0.2453	-0.095392	-1.44028e+07	10
PTP4.yag.bam	TX108.yag.bam	25	39	8378472	0.896261	2e-06	0	0.10372	0	5e-06	0	1.1e-05	0	1e-06	1.7e-05	0.103732	1e-06	0	0	1.1e-05	0	1.1e-05	0.051875	-0.051857	-1.34272e+07	46	-1	0.915518	3.421348e-01,2.162870e-01,7.702219e-02,1.430929e-01,1.250618e-01,4.501792e-02,2.102958e-02,1.952789e-02,1.082593e-02	0.784026	0.239592	-0.105395	-1.46638e+07	10
PTP13.yag.bam	TX108.yag.bam	3	39	8403720	0.896293	6e-06	0	0.103699	0	0	0	0	1e-06	5e-06	1e-06	0.1037	3e-06	1e-06	1e-06	0	1e-06	1e-06	0.051854	-0.051849	-1.36717e+07	54	-1	0.918277	3.299575e-01,2.071054e-01,7.516938e-02,1.616015e-01,1.383867e-01,4.903983e-02,1.507405e-02,1.518784e-02,8.477795e-03	0.652111	0.264512	-0.05932	-1.46491e+07	10
PTP18.yag.bam	TX108.yag.bam	8	39	8395963	0.896293	6e-06	0	0.103701	0	0	0	0	0	3e-06	1e-06	0.103701	2e-06	0	0	0	0	1e-06	0.051854	-0.05185	-1.35043e+07	38	-1	0.917429	3.365624e-01,2.164459e-01,7.988301e-02,1.535252e-01,1.299862e-01,4.541799e-02,1.644959e-02,1.428640e-02,7.443403e-03	0.741099	0.247118	-0.090886	-1.45255e+07	10
PTP22.yag.bam	TX108.yag.bam	13	39	8381473	0.896431	0	0	0.103562	0	0	0	3e-06	3e-06	4e-06	7e-06	0.103569	4e-06	3e-06	3e-06	3e-06	3e-06	7e-06	0.051788	-0.051781	-1.37425e+07	55	-1	0.915846	3.321277e-01,2.068778e-01,7.198169e-02,1.526410e-01,1.327037e-01,4.731896e-02,2.153767e-02,2.130130e-02,1.351019e-02	0.704723	0.254388	-0.078344	-1.4866e+07	10
PTP12.yag.bam	TX108.yag.bam	2	39	8395568	0.896454	1.2e-05	7e-06	0.103527	0	0	0	0	0	1.3e-05	0	0.103527	7e-06	0	0	7e-06	0	7e-06	0.051777	-0.051764	-1.42364e+07	58	-1	0.917386	3.070817e-01,1.911165e-01,6.183731e-02,1.792107e-01,1.508968e-01,5.970931e-02,2.027504e-02,1.868466e-02,1.118801e-02	0.544162	0.284264	-0.017758	-1.50053e+07	10
PTP6.yag.bam	TX108.yag.bam	27	39	8380026	0.896484	6e-06	2e-06	0.103508	0	0	0	0	0	5e-06	0	0.103508	3e-06	0	0	2e-06	0	2e-06	0.051759	-0.051754	-1.33904e+07	78	-1	0.915688	3.541468e-01,2.054607e-01,7.226451e-02,1.389206e-01,1.400164e-01,5.076212e-02,1.301682e-02,1.560425e-02,9.807789e-03	0.609081	0.282275	-0.04422	-1.44335e+07	10
PTP25.yag.bam	TX108.yag.bam	16	39	8399173	0.896534	2e-06	0	0.103455	0	0	0	6e-06	2e-06	3e-06	9e-06	0.103463	3e-06	2e-06	2e-06	6e-06	2e-06	8e-06	0.051737	-0.051727	-1.35433e+07	58	-1	0.91778	3.410440e-01,2.181858e-01,8.259818e-02,1.474695e-01,1.276848e-01,4.270991e-02,1.784689e-02,1.506671e-02,7.394103e-03	0.786664	0.243731	-0.107845	-1.4514e+07	10
PTP29.yag.bam	TX108.yag.bam	20	39	8373936	0.896652	0	0	0.08693	0	0	0	0.016417	1e-06	1e-06	0.016418	0.103348	1e-06	1e-06	1e-06	0.016417	1e-06	0.016418	0.059883	-0.043465	-1.33502e+07	122	-1	0.915022	3.525655e-01,2.313119e-01,8.836452e-02,1.328437e-01,1.143919e-01,3.839104e-02,2.083387e-02,1.513088e-02,6.166739e-03	0.954599	0.217113	-0.160883	-1.43095e+07	10
PTP19.yag.bam	TX108.yag.bam	9	39	8426684	0.896809	5e-06	0	0.103184	0	0	0	0	2e-06	4e-06	2e-06	0.103185	3e-06	2e-06	2e-06	0	2e-06	2e-06	0.051596	-0.051592	-1.39829e+07	62	-1	0.920786	3.232741e-01,2.055252e-01,7.298436e-02,1.636176e-01,1.371693e-01,4.778866e-02,1.976095e-02,1.819659e-02,1.168321e-02	0.676137	0.259853	-0.068109	-1.49149e+07	10
PTP17.yag.bam	TX108.yag.bam	7	39	8415458	0.896833	7e-06	1e-06	0.103159	0	0	0	0	1e-06	5e-06	1e-06	0.10316	3e-06	1e-06	1e-06	1e-06	1e-06	1e-06	0.051584	-0.051579	-1.34473e+07	54	-1	0.919559	3.346828e-01,2.026019e-01,7.157902e-02,1.589946e-01,1.460510e-01,5.270868e-02,1.272386e-02,1.236269e-02,8.295476e-03	0.577215	0.285831	-0.03138	-1.45603e+07	10
PTP31.yag.bam	TX108.yag.bam	23	39	8396615	0.897159	0	0	0.091558	0	0	0	0.011282	0	0	0.011282	0.102841	0	0	0	0.011282	0	0.011282	0.057061	-0.045779	-1.36787e+07	82	-1	0.9175	3.441584e-01,2.141476e-01,7.423724e-02,1.402562e-01,1.236033e-01,4.307175e-02,2.207177e-02,2.309479e-02,1.535887e-02	0.779178	0.239134	-0.10335	-1.48322e+07	10
PTP11.yag.bam	PTP26.yag.bam	1	17	8614113	0.8972	6.5e-05	0.015752	0	0	0.086982	0	0	1e-06	0.015785	0.086983	1e-06	0.007893	1e-06	1e-06	0.015752	1e-06	0.015752	0.059276	0.043491	-1.20605e+07	94	-1	0.941266	4.426472e-01,1.792806e-01,1.690728e-02,1.357461e-01,1.335632e-01,1.370108e-02,3.676233e-02,3.467623e-02,6.716034e-03	0.401829	0.320239	0.04159	-1.37687e+07	10
PTP12.yag.bam	PTP3.yag.bam	2	24	8638168	0.897357	0.06361	0.039033	0	0	0	0	0	0	0.070838	0	0	0.035419	0	0	0.039033	0	0.039033	0.070838	0	-1.36826e+07	94	-1	0.943895	3.373601e-01,1.985960e-01,2.423599e-02,1.675846e-01,1.904219e-01,3.236479e-02,1.503402e-02,2.629156e-02,8.111036e-03	0.206226	0.410297	0.138866	-1.45994e+07	10
PTP11.yag.bam	PTP14.yag.bam	1	4	8616037	0.8976	0	0.016548	0	0	0.085852	0	0	0	0.016548	0.085852	0	0.008274	0	0	0.016548	0	0.016548	0.059474	0.042926	-1.23191e+07	58	-1	0.941477	4.346012e-01,1.787746e-01,2.539083e-02,1.337773e-01,1.324210e-01,1.687426e-02,3.371069e-02,3.602953e-02,8.420671e-03	0.446315	0.311904	0.022558	-1.40619e+07	10
CFP47.yag.bam	TX108.yag.bam	32	39	8515091	0.898798	0	0	5.8e-05	0	0	0	0.101144	0	0	0.101144	0.101202	0	0	0	0.101144	0	0.101144	0.101173	-2.9e-05	-1.30624e+07	118	-1	0.930446	3.750997e-01,2.505818e-01,1.086225e-01,1.099919e-01,9.934774e-02,1.853395e-02,2.133022e-02,1.239541e-02,4.096845e-03	1.30806	0.19052	-0.27204	-1.3949e+07	10
PTP11.yag.bam	PTP20.yag.bam	1	11	8586194	0.898955	1.1e-05	0.014916	0	0	0.086107	0	1.1e-05	0	0.014921	0.086118	1.1e-05	0.007461	0	0	0.014927	0	0.014927	0.057986	0.043053	-1.21693e+07	54	-1	0.938216	4.461399e-01,1.642072e-01,2.848430e-02,1.391382e-01,1.288428e-01,1.495978e-02,4.045138e-02,2.909306e-02,8.683369e-03	0.535037	0.30947	-0.014921	-1.39082e+07	10
PTP14.yag.bam	PTP18.yag.bam	4	8	8607494	0.900172	0.000172	0.099656	0	0	0	0	0	0	0.099742	0	0	0.049871	0	0	0.099656	0	0.099656	0.099742	0	-1.18339e+07	134	-1	0.940543	4.456470e-01,1.431512e-01,1.324254e-02,1.680958e-01,1.619869e-01,1.716781e-02,1.866365e-02,2.474571e-02,7.299337e-03	0.196968	0.420672	0.144985	-1.33798e+07	10
PTP8.yag.bam	CFP47.yag.bam	29	32	8760890	0.901688	0	0.055017	0.043231	6.3e-05	0	0	0	0	0.055064	1e-06	0.043294	0.02754	0	3.1e-05	0.055017	0	0.055017	0.076696	-0.021616	-1.15602e+07	202	-1	0.957305	4.932090e-01,1.006175e-01,1.323813e-02,2.108693e-01,1.198516e-01,1.732739e-02,2.531003e-02,1.318426e-02,6.392838e-03	0.321632	0.314946	0.0735	-1.28619e+07	10
PTP16.yag.bam	CFP51.yag.bam	6	33	8738011	0.90227	1.6e-05	0.084347	0.013362	5e-06	0	0	0	0	0.084359	0	0.013367	0.04218	0	2e-06	0.084347	0	0.084347	0.091041	-0.006681	-1.1225e+07	98	-1	0.954805	5.056715e-01,1.074012e-01,1.381642e-02,1.921049e-01,1.291919e-01,1.780933e-02,2.041794e-02,8.697576e-03,4.889260e-03	0.264988	0.35862	0.103907	-1.25892e+07	10
PTP6.yag.bam	CFP51.yag.bam	27	33	8767716	0.903471	5.6e-05	0.087055	0.009293	0.000124	0	0	0	0	0.087177	0	0.009417	0.043604	0	6.2e-05	0.087055	0	0.087055	0.091854	-0.004646	-1.12392e+07	66	-1	0.958051	5.079585e-01,1.068448e-01,1.285445e-02,1.888577e-01,1.276980e-01,1.811534e-02,2.052908e-02,1.167687e-02,5.465148e-03	0.261426	0.355825	0.104892	-1.26846e+07	10
CFP51.yag.bam	TX108.yag.bam	33	39	8527742	0.905464	0	0	0.007835	0	0	0	0.086701	0	0	0.086701	0.094536	0	0	0	0.086701	0	0.086701	0.090619	-0.003918	-1.31238e+07	170	-1	0.931829	3.713709e-01,2.449540e-01,1.060938e-01,1.136773e-01,1.051748e-01,2.145473e-02,2.131473e-02,1.225222e-02,3.707528e-03	1.2114	0.202358	-0.248291	-1.40769e+07	10
PTP11.yag.bam	PTP16.yag.bam	1	6	8592051	0.905535	0	0.008336	0	0	0.086129	0	0	0	0.008336	0.086129	0	0.004168	0	0	0.008336	0	0.008336	0.0514	0.043064	-1.20255e+07	66	-1	0.938856	4.473366e-01,1.744024e-01,1.712282e-02,1.401308e-01,1.306271e-01,1.213816e-02,4.285179e-02,3.025380e-02,5.136534e-03	0.459128	0.31333	0.017273	-1.36334e+07	10
PTP28.yag.bam	PTP9.yag.bam	19	30	8536975	0.907047	0.000196	0.092757	0	0	0	0	0	0	0.092855	0	0	0.046428	0	0	0.092757	0	0.092757	0.092855	0	-1.12378e+07	110	-1	0.932838	4.889598e-01,1.581612e-01,1.681854e-02,1.430605e-01,1.347707e-01,1.568074e-02,1.625321e-02,1.950618e-02,6.789149e-03	0.245393	0.364757	0.113256	-1.27119e+07	10
PTP11.yag.bam	PTP22.yag.bam	1	13	8633085	0.907193	1.3e-05	0.007592	0	0	0.085201	0	1e-06	1e-06	0.007599	0.085202	2e-06	0.0038	1e-06	1e-06	0.007592	1e-06	0.007594	0.0502	0.0426	-1.24177e+07	70	-1	0.94334	4.373618e-01,1.719474e-01,2.936102e-02,1.313888e-01,1.324391e-01,1.942017e-02,4.111339e-02,3.018727e-02,6.781135e-03	0.532127	0.312786	-0.013774	-1.41476e+07	10
PTP15.yag.bam	PTP2.yag.bam	5	21	8394079	0.907329	0.00027	0.092401	0	0	0	0	0	0	0.092536	0	0	0.046268	0	0	0.092401	0	0.092401	0.092536	0	-1.12879e+07	206	-1	0.917223	4.025448e-01,1.704559e-01,2.159328e-03,1.567432e-01,2.121176e-01,7.829083e-03,9.701182e-03,3.559790e-02,2.850966e-03	0.055915	0.554575	0.237018	-1.27237e+07	14
PTP19.yag.bam	PTP25.yag.bam	9	16	8700303	0.90761	8.7e-05	0.092303	0	0	0	0	0	0	0.092347	0	0	0.046173	0	0	0.092303	0	0.092303	0.092347	0	-1.2252e+07	94	-1	0.950684	4.406766e-01,1.455959e-01,1.378932e-02,1.774708e-01,1.553012e-01,1.844718e-02,2.174774e-02,1.954652e-02,7.424679e-03	0.228827	0.391584	0.125401	-1.35834e+07	10
PTP11.yag.bam	PTP28.yag.bam	1	19	8562211	0.907698	0	0.00669	0	0	0.085567	2e-06	4.4e-05	0	0.006691	0.085612	4.4e-05	0.003346	1e-06	0	0.006733	0	0.006734	0.049519	0.042784	-1.19382e+07	70	-1	0.935595	4.665103e-01,1.534854e-01,1.881632e-02,1.502327e-01,1.155514e-01,1.712795e-02,4.700602e-02,2.470302e-02,6.566801e-03	0.569637	0.280893	-0.027908	-1.349e+07	10
PTP17.yag.bam	PTP29.yag.bam	7	20	8634323	0.907996	0.0002	0.086138	0.005611	5.4e-05	0	0	0	0	0.086279	0	0.005665	0.043146	0	2.7e-05	0.086138	0	0.086138	0.089098	-0.002805	-1.14846e+07	110	-1	0.943475	4.699580e-01,1.215720e-01,1.619209e-02,1.864293e-01,1.522075e-01,2.071254e-02,1.453988e-02,1.369479e-02,4.693974e-03	0.201908	0.407909	0.140291	-1.29335e+07	10
PTP11.yag.bam	PTP2.yag.bam	1	21	8351031	0.908292	0.000221	0.000127	0	0	0.091353	7e-06	0	0	0.000242	0.091361	0	0.000122	4e-06	0	0.000127	0	0.000127	0.045921	0.045677	-1.13786e+07	142	-1	0.912519	4.236351e-01,2.105539e-01,5.988662e-03,1.192814e-01,1.566458e-01,4.549091e-03,2.653962e-02,5.051274e-02,2.293667e-03	0.207655	0.375267	0.131181	-1.28991e+07	14
PTP18.yag.bam	PTP5.yag.bam	8	26	8620898	0.908694	8.7e-05	0.091219	0	0	0	0	0	1e-06	0.091263	1e-06	1e-06	0.045632	1e-06	1e-06	0.091219	1e-06	0.091219	0.091263	0	-1.18909e+07	98	-1	0.942008	4.596844e-01,1.539075e-01,1.774396e-02,1.614244e-01,1.486978e-01,2.090706e-02,1.714922e-02,1.553986e-02,4.945781e-03	0.234658	0.384558	0.121557	-1.31678e+07	10
PTP18.yag.bam	PTP8.yag.bam	8	29	8637979	0.909006	0.022216	0.068778	0	0	0	0	0	0	0.079886	0	1e-06	0.039943	0	0	0.068778	0	0.068778	0.079886	0	-1.19499e+07	186	-1	0.943874	4.413323e-01,1.729250e-01,1.713441e-02,1.593939e-01,1.517698e-01,1.988144e-02,8.537813e-03,2.096654e-02,8.058856e-03	0.169152	0.380529	0.148403	-1.3337e+07	10
PTP16.yag.bam	PTP6.yag.bam	6	27	8583545	0.910652	9.2e-05	0.089257	0	0	0	0	0	0	0.089303	0	0	0.044651	0	0	0.089257	0	0.089257	0.089303	0	-1.14544e+07	110	-1	0.937926	4.589119e-01,1.575949e-01,1.318288e-02,1.606931e-01,1.563345e-01,1.899799e-02,1.112115e-02,1.741239e-02,5.751088e-03	0.155462	0.41249	0.16142	-1.2939e+07	10
PTP25.yag.bam	PTP28.yag.bam	16	19	8554161	0.910948	0.028203	0.060849	0	0	0	0	0	0	0.07495	0	0	0.037475	0	0	0.060849	0	0.060849	0.074951	0	-1.15121e+07	118	-1	0.934715	4.783453e-01,1.458183e-01,1.702777e-02,1.716792e-01,1.281374e-01,1.904115e-02,1.403446e-02,1.944411e-02,6.472309e-03	0.242413	0.331066	0.107819	-1.28401e+07	10
PTP15.yag.bam	PTP24.yag.bam	5	15	8602476	0.911845	0.002932	0.070898	0	0.014324	0	0	0	0	0.083108	0	0.014324	0.043345	0	0.007162	0.070898	0	0.070899	0.086689	0	-1.2082e+07	318	-1	0.939995	4.317079e-01,1.252888e-01,1.764716e-02,1.845984e-01,1.636252e-01,2.959477e-02,2.006692e-02,2.057776e-02,6.893117e-03	0.230491	0.411352	0.128322	-1.364e+07	10
PTP11.yag.bam	PTP18.yag.bam	1	8	8646782	0.912022	2.4e-05	0.003608	0	0	0.084346	0	0	0	0.00362	0.084346	1e-06	0.00181	0	0	0.003608	0	0.003608	0.045794	0.042173	-1.21746e+07	90	-1	0.944836	4.450208e-01,1.734739e-01,2.004066e-02,1.474647e-01,1.254844e-01,1.047210e-02,3.952052e-02,3.139516e-02,7.127817e-03	0.47465	0.297098	0.010365	-1.38028e+07	10
PTP6.yag.bam	PTP7.yag.bam	27	28	8604701	0.912239	0.044695	0.043052	0	1.4e-05	0	0	0	1e-06	0.06541	1e-06	1.5e-05	0.032707	1e-06	8e-06	0.043052	1e-06	0.043053	0.065414	0	-1.18769e+07	138	-1	0.940238	4.486412e-01,1.595444e-01,2.249765e-02,1.578961e-01,1.477095e-01,2.580143e-02,1.246917e-02,1.912167e-02,6.318866e-03	0.236727	0.371755	0.118239	-1.34037e+07	10
PTP11.yag.bam	PTP6.yag.bam	1	27	8617981	0.912389	0	0.002914	0	0	0.084696	2e-06	0	0	0.002915	0.084698	0	0.001458	1e-06	0	0.002914	0	0.002914	0.045263	0.042348	-1.2036e+07	82	-1	0.941689	4.476673e-01,1.690161e-01,2.191711e-02,1.394720e-01,1.331655e-01,1.065785e-02,4.396400e-02,2.876637e-02,5.373760e-03	0.494731	0.321816	0.002285	-1.37336e+07	10
PTP18.yag.bam	PTP25.yag.bam	8	16	8665278	0.914092	0.000228	0.08568	0	0	0	0	0	0	0.085794	0	0	0.042897	0	0	0.08568	0	0.08568	0.085794	0	-1.17707e+07	150	-1	0.946857	4.598930e-01,1.570454e-01,1.413841e-02,1.667338e-01,1.461100e-01,1.849830e-02,1.337934e-02,1.713713e-02,7.064596e-03	0.188336	0.377611	0.139763	-1.3158e+07	10
PTP11.yag.bam	PTP24.yag.bam	1	15	8553742	0.914234	6e-06	1.5e-05	0	1e-06	0.07394	0	0.011803	1e-06	2e-05	0.085744	0.011806	1e-05	1e-06	1e-06	0.011819	1e-06	0.01182	0.048793	0.03697	-1.21642e+07	62	-1	0.93467	4.486996e-01,1.601614e-01,3.004505e-02,1.494928e-01,1.166544e-01,1.657414e-02,3.889733e-02,3.179069e-02,7.684635e-03	0.590997	0.27322	-0.035903	-1.3833e+07	10
PTP17.yag.bam	PTP22.yag.bam	7	13	8649082	0.914505	8.7e-05	0.085407	0	0	0	0	0	1e-06	0.085452	1e-06	1e-06	0.042727	1e-06	1e-06	0.085407	1e-06	0.085408	0.085452	0	-1.18889e+07	118	-1	0.945088	4.376797e-01,1.502401e-01,2.007709e-02,1.602334e-01,1.695334e-01,2.934700e-02,1.213712e-02,1.461801e-02,6.134217e-03	0.190017	0.438464	0.151556	-1.35131e+07	10
PTP18.yag.bam	PTP4.yag.bam	8	25	8643845	0.914946	3.9e-05	0.085013	0	0	0	0	2e-06	1e-06	0.085033	3e-06	3e-06	0.042517	1e-06	1e-06	0.085015	1e-06	0.085015	0.085035	0	-1.16551e+07	90	-1	0.944515	4.621456e-01,1.490072e-01,2.000449e-02,1.584423e-01,1.501649e-01,2.265683e-02,1.307548e-02,1.657230e-02,7.930898e-03	0.220291	0.395422	0.129836	-1.32812e+07	10
PTP19.yag.bam	PTP28.yag.bam	9	19	8584827	0.915131	6.3e-05	0.084806	0	0	0	0	0	0	0.084837	0	0	0.042419	0	0	0.084806	0	0.084806	0.084837	0	-1.19433e+07	86	-1	0.938066	4.523353e-01,1.329371e-01,1.582888e-02,1.908036e-01,1.418088e-01,1.727184e-02,2.088178e-02,1.880400e-02,9.328594e-03	0.258874	0.357627	0.106285	-1.32516e+07	10
PTP11.yag.bam	PTP12.yag.bam	1	2	8637242	0.915364	0	0.000454	0	0	0.084182	0	0	0	0.000454	0.084182	0	0.000227	0	0	0.000454	0	0.000454	0.042545	0.042091	-1.28997e+07	114	-1	0.943794	4.017993e-01,2.085953e-01,2.848784e-02,1.247096e-01,1.436471e-01,1.467585e-02,3.376504e-02,3.799685e-02,6.323017e-03	0.433374	0.320476	0.02843	-1.42987e+07	10
PTP11.yag.bam	PTP5.yag.bam	1	26	8602871	0.915435	0	8.8e-05	0	0	0.078737	0	0.00574	0	8.8e-05	0.084477	0.00574	4.4e-05	0	0	0.005828	0	0.005828	0.045197	0.039369	-1.23326e+07	78	-1	0.940038	4.426842e-01,1.701132e-01,2.581663e-02,1.514594e-01,1.204839e-01,1.125997e-02,4.491761e-02,2.669892e-02,6.566150e-03	0.587085	0.280022	-0.034945	-1.38049e+07	10
PTP11.yag.bam	PTP3.yag.bam	1	24	8629111	0.915689	0	1e-06	0	0	0.084309	1e-06	0	0	2e-06	0.08431	0	1e-06	1e-06	0	1e-06	0	1e-06	0.042157	0.042154	-1.33881e+07	50	-1	0.942905	3.564427e-01,2.448016e-01,3.764499e-02,1.315852e-01,1.342234e-01,1.719146e-02,3.233614e-02,3.583062e-02,9.943887e-03	0.521378	0.268775	-0.008224	-1.4714e+07	10
PTP19.yag.bam	PTP29.yag.bam	9	20	8673435	0.915927	1e-06	0.083431	0.00064	0	0	0	0	0	0.083432	0	0.00064	0.041716	0	0	0.083431	0	0.083431	0.083752	-0.00032	-1.20653e+07	122	-1	0.947749	4.589102e-01,1.249351e-01,1.616074e-02,1.897703e-01,1.436824e-01,1.778328e-02,2.119330e-02,2.009915e-02,7.465493e-03	0.259976	0.368471	0.10778	-1.33595e+07	10
PTP11.yag.bam	PTP21.yag.bam	1	12	8648826	0.916116	0	0	0	0	0.083884	0	0	0	0	0.083884	0	0	0	0	0	0	0	0.041942	0.041942	-1.28453e+07	70	-1	0.94506	3.908438e-01,2.103859e-01,3.747431e-02,1.396566e-01,1.254790e-01,1.811382e-02,4.226601e-02,2.920412e-02,6.576444e-03	0.635487	0.263003	-0.052446	-1.45689e+07	10
PTP11.yag.bam	PTP23.yag.bam	1	14	8666091	0.916264	0	3.4e-05	0	0	0.083701	0	0	0	3.5e-05	0.083701	0	1.7e-05	0	0	3.4e-05	0	3.5e-05	0.041885	0.041851	-1.25874e+07	62	-1	0.946946	4.168351e-01,1.982167e-01,2.363528e-02,1.301604e-01,1.357742e-01,1.745778e-02,4.281632e-02,2.877227e-02,6.332016e-03	0.489427	0.307837	0.004443	-1.42336e+07	10
PTP11.yag.bam	PTP7.yag.bam	1	28	8612924	0.916333	0	0	0	0	0.055898	0	0.027769	0	0	0.083667	0.027769	0	0	0	0.027769	0	0.027769	0.055718	0.027949	-1.24272e+07	78	-1	0.941137	4.325390e-01,1.734428e-01,3.267832e-02,1.447069e-01,1.254734e-01,1.303080e-02,4.239259e-02,2.684794e-02,8.888273e-03	0.598301	0.28971	-0.040508	-1.40869e+07	10
PTP26.yag.bam	CFP47.yag.bam	17	32	8753896	0.916546	4e-05	0.038977	0.044427	8e-06	0	2e-06	0	0	0.039005	2e-06	0.044435	0.019503	1e-06	4e-06	0.038977	0	0.038977	0.061221	-0.022214	-1.12438e+07	66	-1	0.956541	4.959620e-01,1.025097e-01,1.391495e-02,2.106989e-01,1.213825e-01,1.853373e-02,2.290838e-02,9.553557e-03,4.536287e-03	0.303366	0.321017	0.081731	-1.27051e+07	10
PTP11.yag.bam	PTP15.yag.bam	1	5	8679586	0.916572	3e-06	0	0	0	0.083424	0	0	2e-06	3e-06	0.083425	2e-06	3e-06	2e-06	2e-06	0	2e-06	2e-06	0.041715	0.041712	-1.25315e+07	62	-1	0.948421	4.026121e-01,2.102497e-01,2.580570e-02,1.316000e-01,1.348586e-01,1.691596e-02,4.097802e-02,3.219694e-02,4.783136e-03	0.495213	0.294614	0.001954	-1.43432e+07	10
PTP26.yag.bam	PTP4.yag.bam	17	25	8613069	0.919147	0.000269	0.080584	0	0	0	0	0	0	0.080719	0	0	0.040359	0	0	0.080584	0	0.080584	0.080719	0	-1.15505e+07	190	-1	0.941152	4.569546e-01,1.387013e-01,1.869783e-02,1.642777e-01,1.588390e-01,2.530218e-02,1.272410e-02,1.783529e-02,6.668018e-03	0.197822	0.420723	0.144616	-1.32657e+07	10
PTP31.yag.bam	CFP51.yag.bam	23	33	8791046	0.919706	0	0.056081	3.6e-05	0	0	0	0.024177	0	0.056081	0.024177	0.024213	0.02804	0	0	0.080258	0	0.080258	0.080276	-1.8e-05	-1.15632e+07	62	-1	0.9606	5.035681e-01,1.086354e-01,1.634394e-02,1.712927e-01,1.257994e-01,1.545868e-02,4.266852e-02,1.156557e-02,4.667612e-03	0.4691	0.343747	0.013919	-1.31052e+07	10
PTP12.yag.bam	PTP30.yag.bam	2	22	8586174	0.920466	9.5e-05	0.079439	0	0	0	0	0	0	0.079486	0	0	0.039743	0	0	0.079439	0	0.079439	0.079486	0	-1.2893e+07	138	-1	0.938214	3.930823e-01,1.464113e-01,2.085776e-02,1.922488e-01,1.744160e-01,2.335630e-02,2.171840e-02,1.969808e-02,8.211088e-03	0.244107	0.411077	0.122188	-1.39735e+07	10
PTP22.yag.bam	PTP26.yag.bam	13	17	8591269	0.921052	1.6e-05	0.078933	0	0	0	0	0	0	0.07894	0	0	0.03947	0	0	0.078933	0	0.078933	0.07894	0	-1.18338e+07	78	-1	0.93877	4.379434e-01,1.568314e-01,1.553398e-02,1.562796e-01,1.636294e-01,1.414079e-02,2.119760e-02,2.682172e-02,7.622090e-03	0.22448	0.418698	0.132338	-1.34892e+07	10
PTP30.yag.bam	PTP5.yag.bam	22	26	8554063	0.921946	0.044984	0.030481	0	0.00259	0	0	0	0	0.054915	0	0.00259	0.027781	0	0.001295	0.030481	0	0.030481	0.055563	0	-1.23523e+07	150	-1	0.934705	4.329192e-01,1.567829e-01,1.708268e-02,1.827168e-01,1.377737e-01,2.020027e-02,2.396044e-02,2.204818e-02,6.515824e-03	0.297902	0.325867	0.084722	-1.34961e+07	10
PTP20.yag.bam	CFP47.yag.bam	11	32	8719528	0.923604	0	0.031164	0.04522	0	0	0	1.2e-05	0	0.031164	1.2e-05	0.045232	0.015582	0	0	0.031176	0	0.031176	0.053786	-0.02261	-1.13422e+07	50	-1	0.952785	5.010434e-01,1.055704e-01,1.630226e-02,1.920511e-01,1.172452e-01,1.630826e-02,3.716984e-02,9.852366e-03,4.457137e-03	0.456071	0.310786	0.018452	-1.28304e+07	10
PTP18.yag.bam	PTP23.yag.bam	8	14	8687741	0.92416	2.4e-05	0.075816	0	0	0	0	0	0	0.075828	0	0	0.037914	0	0	0.075816	0	0.075816	0.075828	0	-1.216e+07	90	-1	0.949312	4.284203e-01,1.822622e-01,2.040462e-02,1.460665e-01,1.645025e-01,2.079373e-02,1.461544e-02,1.686940e-02,6.065342e-03	0.212885	0.410218	0.135918	-1.36269e+07	10
PTP30.yag.bam	CFP47.yag.bam	22	32	8713992	0.924412	1.2e-05	0.028872	0.046661	0	0	0	4.3e-05	0	0.028878	4.3e-05	0.046704	0.014439	0	0	0.028914	0	0.028914	0.052251	-0.023331	-1.17844e+07	50	-1	0.95218	4.861864e-01,1.047490e-01,1.416226e-02,2.137823e-01,1.121486e-01,1.675901e-02,3.154547e-02,1.447672e-02,6.190167e-03	0.407564	0.28358	0.036116	-1.29583e+07	10
PTP7.yag.bam	CFP51.yag.bam	28	33	8763707	0.925112	0	0.069635	0.005212	5e-06	0	1e-06	2.9e-05	5e-06	0.069645	3.5e-05	0.005252	0.034826	5e-06	7e-06	0.069665	5e-06	0.069669	0.072282	-0.002606	-1.16458e+07	54	-1	0.957613	4.982079e-01,1.058730e-01,1.234178e-02,1.887461e-01,1.231794e-01,1.739057e-02,3.054448e-02,1.701565e-02,6.701137e-03	0.348161	0.331206	0.065012	-1.30213e+07	10
PTP28.yag.bam	PTP5.yag.bam	19	26	8514671	0.925573	0.053045	0.013624	0	0.00775	0	0	7e-06	0	0.045959	8e-06	0.007757	0.023948	0	0.003875	0.013631	0	0.013631	0.047904	0	-1.16561e+07	151	-1	0.9304	4.698597e-01,1.777628e-01,1.674485e-02,1.505269e-01,1.201778e-01,2.232978e-02,1.898560e-02,1.884850e-02,4.764054e-03	0.297313	0.29659	0.079887	-1.2897e+07	10
PTP18.yag.bam	PTP28.yag.bam	8	19	8553724	0.926804	0.016661	0.056532	0	0	0	0	3e-06	0	0.064863	3e-06	3e-06	0.032431	0	0	0.056535	0	0.056535	0.064865	0	-1.14811e+07	186	-1	0.934668	4.729179e-01,1.428119e-01,1.660876e-02,1.789018e-01,1.312690e-01,1.971074e-02,1.232336e-02,1.925861e-02,6.197779e-03	0.220403	0.33692	0.117783	-1.28497e+07	10
PTP4.yag.bam	CFP47.yag.bam	25	32	8767099	0.927102	0	0.03013	0.040464	0	0	1e-06	0.002303	0	0.03013	0.002304	0.042767	0.015065	1e-06	0	0.032433	0	0.032433	0.052666	-0.020232	-1.12783e+07	66	-1	0.957983	5.068882e-01,1.049757e-01,1.933958e-02,1.840804e-01,1.197504e-01,1.491493e-02,3.807769e-02,9.241575e-03,2.731479e-03	0.479475	0.3231	0.008894	-1.28519e+07	10
PTP10.yag.bam	PTP31.yag.bam	0	23	8605484	0.927602	0.015829	0.056569	0	0	0	0	0	0	0.064483	0	0	0.032242	0	0	0.056569	0	0.056569	0.064483	0	-1.2054e+07	194	-1	0.940324	4.396328e-01,1.333734e-01,2.522794e-02,1.787689e-01,1.516625e-01,2.697459e-02,1.340059e-02,2.343216e-02,7.527117e-03	0.254701	0.378043	0.111741	-1.36642e+07	10
PTP17.yag.bam	CFP51.yag.bam	7	33	8811825	0.927769	3.9e-05	0.063136	0.008497	0.000558	1e-06	0	0	0	0.063575	1e-06	0.009055	0.031857	0	0.000279	0.063136	0	0.063136	0.067963	-0.004248	-1.1334e+07	158	-1	0.962871	4.910435e-01,1.031409e-01,1.120844e-02,2.087389e-01,1.331024e-01,2.000723e-02,1.730152e-02,1.025836e-02,5.198727e-03	0.214196	0.3591	0.125064	-1.27977e+07	10
PTP15.yag.bam	PTP6.yag.bam	5	27	8668293	0.927863	0.000105	0.072032	0	0	0	0	0	0	0.072084	0	0	0.036042	0	0	0.072032	0	0.072032	0.072085	0	-1.19597e+07	158	-1	0.947187	4.246529e-01,1.388627e-01,1.095202e-02,1.892977e-01,1.693828e-01,1.942796e-02,1.668501e-02,2.331337e-02,7.425648e-03	0.163163	0.42501	0.160792	-1.35698e+07	10
PTP24.yag.bam	CFP51.yag.bam	15	33	8689482	0.928848	0	0.058124	0.000241	0	0	0	0.012788	0	0.058124	0.012788	0.013028	0.029062	0	0	0.070911	0	0.070911	0.071032	-0.00012	-1.13553e+07	78	-1	0.949502	5.063587e-01,1.112251e-01,1.613190e-02,1.795895e-01,1.186046e-01,1.432175e-02,3.327146e-02,1.433419e-02,6.162811e-03	0.416538	0.321532	0.035564	-1.27936e+07	10
PTP23.yag.bam	CFP47.yag.bam	14	32	8838135	0.929159	0	0.032121	0.03872	0	0	0	0	0	0.032121	0	0.03872	0.016061	0	0	0.032121	0	0.032121	0.051481	-0.01936	-1.18385e+07	54	-1	0.965745	4.750539e-01,9.619076e-02,1.573078e-02,2.190165e-01,1.299419e-01,1.719966e-02,3.302524e-02,9.929407e-03,3.911863e-03	0.375214	0.332254	0.05385	-1.31952e+07	10
PTP25.yag.bam	PTP8.yag.bam	16	29	8638214	0.92975	6.4e-05	0.070185	0	0	0	0	0	0	0.070217	1e-06	1e-06	0.035109	0	0	0.070185	0	0.070186	0.070218	0	-1.19895e+07	90	-1	0.9439	4.443857e-01,1.757385e-01,2.009727e-02,1.502381e-01,1.509388e-01,1.884850e-02,1.446428e-02,1.914453e-02,6.144255e-03	0.228977	0.378738	0.122875	-1.33821e+07	10
PTP23.yag.bam	PTP4.yag.bam	14	25	8663151	0.929766	6.3e-05	0.07017	0	0	0	0	0	0	0.070202	0	0	0.035101	0	0	0.07017	0	0.07017	0.070202	0	-1.20716e+07	94	-1	0.946625	4.339216e-01,1.371419e-01,1.821087e-02,1.837884e-01,1.570735e-01,2.259613e-02,1.599549e-02,2.157090e-02,9.701295e-03	0.217773	0.393368	0.130529	-1.37068e+07	10
PTP18.yag.bam	PTP20.yag.bam	8	11	8605630	0.930304	0.000377	0.069318	0	0	0	1e-06	0	1e-06	0.069508	2e-06	1e-06	0.034754	1e-06	1e-06	0.069318	1e-06	0.069319	0.069508	0	-1.17471e+07	142	-1	0.94034	4.542575e-01,1.566580e-01,2.060805e-02,1.586980e-01,1.479174e-01,2.423887e-02,1.207334e-02,1.839785e-02,7.151031e-03	0.220944	0.378621	0.126264	-1.33017e+07	10
PTP10.yag.bam	CFP47.yag.bam	0	32	8717377	0.931278	1e-06	0.021133	0.047587	0	0	0	0	0	0.021134	0	0.047587	0.010567	0	0	0.021133	0	0.021133	0.044927	-0.023794	-1.14748e+07	58	-1	0.95255	4.806487e-01,1.005422e-01,1.540728e-02,2.231763e-01,1.201752e-01,1.594134e-02,2.750597e-02,1.082901e-02,5.774018e-03	0.357089	0.305477	0.058135	-1.28699e+07	10
PTP29.yag.bam	PTP5.yag.bam	20	26	8595901	0.931394	1.1e-05	0.068588	0	0	6e-06	0	0	0	0.068594	6e-06	0	0.034297	0	0	0.068588	0	0.068588	0.068597	3e-06	-1.1748e+07	78	-1	0.939276	4.768131e-01,1.735270e-01,1.987679e-02,1.441424e-01,1.272950e-01,1.683905e-02,1.738539e-02,1.723493e-02,6.886322e-03	0.292723	0.327232	0.087032	-1.29766e+07	10
PTP22.yag.bam	CFP47.yag.bam	13	32	8746725	0.932678	1.7e-05	0.022287	0.045006	1e-06	0	4e-06	7e-06	0	0.0223	1.1e-05	0.045014	0.011151	2e-06	1e-06	0.022294	0	0.022294	0.044811	-0.022503	-1.15665e+07	54	-1	0.955757	4.896331e-01,1.038514e-01,1.479630e-02,2.038436e-01,1.159670e-01,1.672630e-02,3.725906e-02,1.236245e-02,5.560754e-03	0.448881	0.298239	0.020847	-1.30433e+07	10
PTP10.yag.bam	PTP29.yag.bam	0	20	8570148	0.934021	0.000274	0.046832	0	0.018873	0	0	0	0	0.061124	0	0.018874	0.032921	0	0.009437	0.046832	0	0.046832	0.065842	0	-1.17054e+07	166	-1	0.936462	4.554434e-01,1.285806e-01,1.423799e-02,1.968124e-01,1.392964e-01,2.119973e-02,1.929857e-02,1.889365e-02,6.237296e-03	0.240757	0.349094	0.112134	-1.31327e+07	10
PTP8.yag.bam	CFP51.yag.bam	29	33	8772543	0.93403	0	0.061037	0.004932	0	0	0	1e-06	0	0.061038	1e-06	0.004933	0.030519	0	0	0.061038	0	0.061039	0.063505	-0.002466	-1.16054e+07	102	-1	0.958578	4.885285e-01,1.047917e-01,1.342453e-02,2.042388e-01,1.271181e-01,1.700086e-02,2.448595e-02,1.441323e-02,5.998395e-03	0.29823	0.335976	0.08626	-1.2971e+07	10
PTP10.yag.bam	PTP6.yag.bam	0	27	8567203	0.934085	5.8e-05	0.065855	0	1e-06	0	0	0	0	0.065885	1e-06	1e-06	0.032943	0	1e-06	0.065855	0	0.065855	0.065886	0	-1.17281e+07	118	-1	0.936141	4.343852e-01,1.500915e-01,1.385989e-02,1.800333e-01,1.599304e-01,1.727412e-02,1.733245e-02,2.018774e-02,6.905404e-03	0.195037	0.40105	0.141896	-1.32987e+07	10
PTP10.yag.bam	PTP7.yag.bam	0	28	8564637	0.934449	0.000384	0.065166	0	0	0	0	0	0	0.065359	0	0	0.032679	0	0	0.065166	0	0.065167	0.065359	0	-1.21258e+07	162	-1	0.93586	4.321253e-01,1.425858e-01,2.371589e-02,1.677806e-01,1.625416e-01,2.681208e-02,2.018823e-02,1.994816e-02,4.302388e-03	0.27011	0.405309	0.109546	-1.36126e+07	10
PTP14.yag.bam	PTP17.yag.bam	4	7	8630442	0.935594	0.001457	0.062949	0	0	0	0	0	0	0.063678	0	0	0.031839	0	0	0.06295	0	0.06295	0.063678	0	-1.18057e+07	286	-1	0.943051	4.330496e-01,1.572866e-01,1.172460e-02,1.616417e-01,1.686979e-01,1.689348e-02,1.357279e-02,3.280549e-02,4.327742e-03	0.149957	0.428249	0.167279	-1.34306e+07	10
PTP30.yag.bam	CFP51.yag.bam	22	33	8724556	0.936145	0	0.056001	0.007094	0	0	0	0.00076	0	0.056001	0.00076	0.007854	0.028	0	0	0.05676	0	0.05676	0.060308	-0.003547	-1.18203e+07	114	-1	0.953335	4.827448e-01,1.078391e-01,1.406529e-02,2.064455e-01,1.219299e-01,1.487519e-02,3.034717e-02,1.408685e-02,7.666154e-03	0.364246	0.314529	0.056387	-1.30395e+07	10
PTP29.yag.bam	PTP4.yag.bam	20	25	8617941	0.936235	0	0.063544	0	0	0.00022	0	0	0	0.063544	0.000221	0	0.031772	0	0	0.063544	0	0.063544	0.063655	0.00011	-1.15109e+07	86	-1	0.941685	4.813233e-01,1.592092e-01,2.934657e-02,1.322139e-01,1.402196e-01,1.618745e-02,1.992381e-02,1.651805e-02,5.058207e-03	0.35138	0.375522	0.06894	-1.31122e+07	10
PTP12.yag.bam	PTP4.yag.bam	2	25	8634879	0.936545	0.00655	0.053709	0	0.003196	0	0	0	0	0.05938	0	0.003196	0.03009	0	0.001598	0.053709	0	0.053709	0.060179	0	-1.23953e+07	326	-1	0.943536	4.146059e-01,1.296919e-01,1.516677e-02,1.971319e-01,1.654067e-01,2.857230e-02,2.240654e-02,2.014969e-02,6.868242e-03	0.227157	0.400385	0.127782	-1.38233e+07	10
PTP1.yag.bam	PTP6.yag.bam	10	27	8363256	0.936874	2.4e-05	0.063101	0	0	0	0	0	0	0.063113	0	0	0.031557	0	0	0.063101	0	0.063101	0.063114	0	-1.10968e+07	106	-1	0.913855	4.198560e-01,1.350643e-01,9.099958e-03,2.061381e-01,1.851846e-01,2.595190e-02,5.968805e-03,9.333732e-03,3.402579e-03	0.081372	0.472944	0.207599	-1.25073e+07	13
PTP13.yag.bam	PTP23.yag.bam	3	14	8721793	0.937253	5e-05	0.062696	0	0	0	0	0	0	0.062721	0	0	0.031361	0	0	0.062697	0	0.062697	0.062722	0	-1.23909e+07	90	-1	0.953033	4.123606e-01,1.821582e-01,1.567911e-02,1.629453e-01,1.656008e-01,2.324931e-02,1.384179e-02,1.589555e-02,8.269339e-03	0.178265	0.400225	0.14894	-1.38144e+07	10
PTP19.yag.bam	PTP5.yag.bam	9	26	8654376	0.937433	0.000126	0.062442	0	0	0	0	0	0	0.062504	0	0	0.031252	0	0	0.062442	0	0.062442	0.062504	0	-1.2394e+07	106	-1	0.945666	4.309822e-01,1.525517e-01,1.671294e-02,1.859444e-01,1.459665e-01,1.904619e-02,2.146420e-02,1.956540e-02,7.766479e-03	0.261547	0.351485	0.104048	-1.36287e+07	10
PTP20.yag.bam	PTP23.yag.bam	11	14	8622831	0.938313	8.8e-05	0.061599	0	0	0	0	0	1e-06	0.061643	1e-06	1e-06	0.030822	1e-06	1e-06	0.061599	1e-06	0.0616	0.061643	0	-1.2156e+07	90	-1	0.942219	4.301788e-01,1.741767e-01,2.065557e-02,1.398216e-01,1.620176e-01,2.116083e-02,1.957476e-02,2.687720e-02,5.537022e-03	0.248308	0.402762	0.118875	-1.37273e+07	10
PTP26.yag.bam	PTP27.yag.bam	17	18	8570655	0.938567	0.000206	0.061227	0	0	0	0	0	0	0.06133	0	0	0.030665	0	0	0.061227	0	0.061227	0.06133	0	-1.16681e+07	102	-1	0.936518	4.438664e-01,1.529966e-01,1.856557e-02,1.652972e-01,1.550016e-01,2.692103e-02,1.293487e-02,1.758438e-02,6.832324e-03	0.203227	0.393106	0.136743	-1.33463e+07	10
PTP12.yag.bam	PTP18.yag.bam	2	8	8655457	0.939475	9.7e-05	0.060427	0	0	0	0	0	1e-06	0.060476	1e-06	1e-06	0.030239	1e-06	1e-06	0.060427	1e-06	0.060428	0.060476	0	-1.24755e+07	114	-1	0.945784	4.071551e-01,1.408710e-01,1.155510e-02,2.029679e-01,1.675527e-01,2.049748e-02,2.148029e-02,2.237424e-02,5.546198e-03	0.197164	0.399176	0.140593	-1.37212e+07	10
PTP1.yag.bam	CFP47.yag.bam	10	32	8496391	0.939569	7e-06	0	0.060392	3.2e-05	0	0	0	0	2.7e-05	0	0.060424	1.8e-05	0	1.6e-05	0	0	0	0.030231	-0.030196	-1.08024e+07	70	-1	0.928403	4.523732e-01,1.007456e-01,9.850330e-03,2.759475e-01,1.184113e-01,2.399017e-02,6.856532e-03,7.929437e-03,3.895906e-03	0.141092	0.278405	0.13169	-1.20851e+07	10
PTP18.yag.bam	PTP26.yag.bam	8	17	8633052	0.94025	2.8e-05	0.059721	0	0	0	0	1e-06	1e-06	0.059735	1e-06	1e-06	0.029868	1e-06	1e-06	0.059721	1e-06	0.059722	0.059736	0	-1.1643e+07	94	-1	0.943336	4.432720e-01,1.723043e-01,1.579492e-02,1.580968e-01,1.566900e-01,1.620686e-02,1.310626e-02,1.932949e-02,5.199320e-03	0.184448	0.396845	0.145569	-1.32215e+07	10
PTP2.yag.bam	CFP47.yag.bam	21	32	8475359	0.940931	2e-06	0	0.059066	1e-06	0	0	0	0	2e-06	0	0.059067	1e-06	0	0	0	0	0	0.029535	-0.029533	-1.0543e+07	74	-1	0.926105	4.547277e-01,1.033393e-01,9.503835e-03,2.760177e-01,1.182013e-01,2.540199e-02,3.889637e-03,6.069585e-03,2.849012e-03	0.113311	0.278631	0.141239	-1.19066e+07	14
PTP12.yag.bam	PTP8.yag.bam	2	29	8629921	0.941048	0.0001	0.058852	0	0	0	0	0	0	0.058902	0	0	0.029451	0	0	0.058852	0	0.058852	0.058902	0	-1.26851e+07	126	-1	0.942994	3.917115e-01,1.523632e-01,1.557205e-02,1.959086e-01,1.722070e-01,2.279845e-02,2.185984e-02,2.083931e-02,6.739977e-03	0.217366	0.401096	0.132202	-1.3934e+07	10
PTP23.yag.bam	PTP30.yag.bam	14	22	8613144	0.941124	0.000312	0.043613	0	0.014951	0	0	0	0	0.054982	0	0.014951	0.02936	0	0.007476	0.043613	0	0.043613	0.05872	0	-1.25914e+07	146	-1	0.941161	4.108504e-01,1.605793e-01,1.896425e-02,1.767810e-01,1.577841e-01,2.750838e-02,1.925410e-02,2.233175e-02,5.946807e-03	0.242219	0.370891	0.115753	-1.38955e+07	10
PTP24.yag.bam	PTP7.yag.bam	15	28	8544185	0.941952	4.2e-05	0.058004	0	0	0	0	0	2e-06	0.058027	2e-06	2e-06	0.029014	2e-06	2e-06	0.058004	2e-06	0.058006	0.058027	0	-1.20104e+07	70	-1	0.933625	4.494277e-01,1.598162e-01,2.704777e-02,1.448274e-01,1.442274e-01,2.045479e-02,2.485158e-02,2.214674e-02,7.200347e-03	0.359844	0.361341	0.063597	-1.3525e+07	10
PTP13.yag.bam	PTP22.yag.bam	3	13	8642364	0.942762	0.000116	0.057122	0	0	0	0	0	0	0.05718	0	0	0.02859	0	0	0.057122	0	0.057122	0.05718	0	-1.21518e+07	118	-1	0.944353	4.303036e-01,1.568477e-01,2.410112e-02,1.653277e-01,1.591658e-01,2.604524e-02,1.455016e-02,1.819783e-02,5.460890e-03	0.242837	0.392934	0.119552	-1.36923e+07	10
PTP30.yag.bam	PTP9.yag.bam	22	30	8577650	0.942785	0.000909	0.056305	0	0	0	0	0	0	0.05676	0	0	0.02838	0	0	0.056305	0	0.056305	0.05676	0	-1.19574e+07	214	-1	0.937282	4.481075e-01,1.458184e-01,1.278014e-02,1.780968e-01,1.432144e-01,1.951242e-02,2.234664e-02,2.314762e-02,6.976075e-03	0.245274	0.356519	0.111731	-1.33372e+07	10
CFP47.yag.bam	TX101.yag.bam	32	35	8527513	0.9437	1e-06	0	0	0	0.027348	0	0.02895	1e-06	1e-06	0.056299	0.028951	1e-06	1e-06	1e-06	0.02895	1e-06	0.028951	0.042626	0.013674	-1.27867e+07	107	-1	0.931804	3.364290e-01,2.930543e-01,1.049656e-01,1.162582e-01,9.742677e-02,1.403747e-02,2.620909e-02,1.018868e-02,1.430886e-03	1.34639	0.172524	-0.262452	-1.39132e+07	10
PTP21.yag.bam	PTP24.yag.bam	12	15	8575649	0.944233	6.5e-05	0.052608	0	0.003093	0	1e-06	0	0	0.054961	1e-06	0.003093	0.027867	0	0.001547	0.052608	0	0.052608	0.055734	0	-1.24112e+07	70	-1	0.937063	4.186653e-01,1.337797e-01,1.967712e-02,1.890087e-01,1.522689e-01,2.439063e-02,2.885703e-02,2.328219e-02,1.007035e-02	0.31874	0.363414	0.081779	-1.39172e+07	10
PTP17.yag.bam	PTP26.yag.bam	7	17	8628434	0.944288	4e-06	0.055709	0	0	0	0	0	0	0.055711	0	0	0.027855	0	0	0.055709	0	0.055709	0.055711	0	-1.15506e+07	82	-1	0.942831	4.334471e-01,1.613837e-01,1.330116e-02,1.671456e-01,1.712350e-01,2.054414e-02,1.465234e-02,1.479749e-02,3.493546e-03	0.163246	0.43702	0.163275	-1.32249e+07	10
PTP1.yag.bam	PTP9.yag.bam	10	30	8363214	0.946112	7.6e-05	0.053806	6e-06	1e-06	0	0	0	0	0.053844	0	6e-06	0.026922	0	0	0.053806	0	0.053806	0.053847	-3e-06	-1.09916e+07	98	-1	0.913851	4.264082e-01,1.274460e-01,1.011937e-02,2.161122e-01,1.750773e-01,2.617954e-02,6.628419e-03,8.572651e-03,3.456389e-03	0.095659	0.443169	0.194356	-1.24541e+07	10
PTP13.yag.bam	PTP25.yag.bam	3	16	8683763	0.946999	1.4e-05	0.052987	0	0	0	0	0	0	0.052994	0	0	0.026497	0	0	0.052987	0	0.052987	0.052994	0	-1.19863e+07	78	-1	0.948877	4.427208e-01,1.507727e-01,1.670537e-02,1.794363e-01,1.531267e-01,1.915616e-02,1.784088e-02,1.637580e-02,3.865340e-03	0.225606	0.382542	0.125052	-1.33878e+07	10
PTP12.yag.bam	PTP28.yag.bam	2	19	8544874	0.9473	9e-06	0.052689	0	0	2e-06	0	0	0	0.052694	3e-06	0	0.026347	0	0	0.052689	0	0.05269	0.052695	1e-06	-1.22085e+07	74	-1	0.933701	4.224397e-01,1.219649e-01,1.558842e-02,2.155845e-01,1.536586e-01,2.110353e-02,2.636786e-02,1.746072e-02,5.831789e-03	0.273049	0.367543	0.102053	-1.34025e+07	10
PTP17.yag.bam	PTP23.yag.bam	7	14	8683708	0.947684	4e-06	0.052312	0	0	0	0	0	0	0.052314	0	0	0.026157	0	0	0.052312	0	0.052312	0.052314	0	-1.20824e+07	78	-1	0.948871	4.137768e-01,1.768048e-01,1.741960e-02,1.604438e-01,1.731658e-01,2.551133e-02,1.566909e-02,1.277712e-02,4.431655e-03	0.191081	0.423776	0.14821	-1.36662e+07	10
PTP22.yag.bam	PTP23.yag.bam	13	14	8641864	0.947882	2.6e-05	0.052092	0	0	0	0	0	0	0.052105	0	0	0.026052	0	0	0.052092	0	0.052092	0.052105	0	-1.23704e+07	110	-1	0.944299	4.153721e-01,1.782726e-01,1.665331e-02,1.539032e-01,1.579936e-01,2.225617e-02,2.098439e-02,2.601535e-02,8.549242e-03	0.238223	0.377898	0.118774	-1.39468e+07	10
PTP4.yag.bam	PTP8.yag.bam	25	29	8620040	0.948278	8e-06	0.051715	0	0	0	0	0	0	0.051719	0	0	0.025859	0	0	0.051715	0	0.051715	0.051719	0	-1.18874e+07	78	-1	0.941914	4.418662e-01,1.738929e-01,1.815767e-02,1.415843e-01,1.538923e-01,1.999916e-02,2.552089e-02,1.813248e-02,6.954014e-03	0.283825	0.387358	0.100599	-1.35434e+07	10
PTP5.yag.bam	PTP8.yag.bam	26	29	8597655	0.948738	0.000314	0.042288	0	1e-06	0	0.008659	0	0	0.04894	0.008659	1e-06	0.025552	0.00433	0	0.042288	0	0.042288	0.051105	0	-1.21305e+07	162	-1	0.939468	4.361773e-01,1.805210e-01,2.180780e-02,1.584952e-01,1.419703e-01,1.741201e-02,1.464120e-02,2.303529e-02,5.939978e-03	0.256737	0.341346	0.104118	-1.34207e+07	10
PTP10.yag.bam	PTP17.yag.bam	0	7	8621012	0.949108	0.000134	0.050757	0	0	0	0	0	0	0.050824	0	0	0.025412	0	0	0.050757	0	0.050757	0.050824	0	-1.18193e+07	138	-1	0.94202	4.222417e-01,1.665731e-01,9.588829e-03,1.702077e-01,1.683632e-01,1.863936e-02,1.575274e-02,2.391601e-02,4.717344e-03	0.150517	0.416043	0.164343	-1.34078e+07	10
PTP27.yag.bam	PTP29.yag.bam	18	20	8575792	0.949828	0	0.049688	0.000481	0	0	0	0	2e-06	0.049691	2e-06	0.000483	0.024847	2e-06	2e-06	0.049688	2e-06	0.049691	0.049931	-0.00024	-1.16251e+07	103	-1	0.937079	4.702473e-01,1.294069e-01,2.194318e-02,1.723681e-01,1.389563e-01,1.478446e-02,2.863941e-02,1.876053e-02,4.893809e-03	0.364018	0.360081	0.061626	-1.31712e+07	10
PTP30.yag.bam	PTP3.yag.bam	22	24	8579138	0.949917	0.01907	0.02833	0	0	0	0.002683	0	0	0.039878	0.002683	0	0.020274	0.001342	0	0.02833	0	0.02833	0.040548	0	-1.34064e+07	166	-1	0.937445	3.568483e-01,2.213975e-01,2.902231e-02,1.465169e-01,1.660099e-01,2.772497e-02,1.690873e-02,2.733093e-02,8.240498e-03	0.276676	0.35404	0.09821	-1.43812e+07	10
PTP10.yag.bam	PTP2.yag.bam	0	21	8302706	0.95084	0.000255	0.048905	0	0	0	0	0	0	0.049032	0	0	0.024516	0	0	0.048905	0	0.048905	0.049032	0	-1.10891e+07	190	-1	0.907239	4.055553e-01,1.896719e-01,3.749603e-03,1.555146e-01,1.938726e-01,6.565101e-03,8.910090e-03,3.359331e-02,2.567531e-03	0.065299	0.487112	0.218025	-1.25136e+07	14
PTP23.yag.bam	PTP28.yag.bam	14	19	8567405	0.95088	4e-06	0.049114	0	0	0	0	0	3e-06	0.049119	3e-06	3e-06	0.024561	3e-06	3e-06	0.049114	3e-06	0.049117	0.049119	0	-1.18851e+07	86	-1	0.936163	4.436106e-01,1.305541e-01,1.616162e-02,1.971736e-01,1.442171e-01,2.070366e-02,2.319672e-02,1.873626e-02,5.646239e-03	0.27291	0.354755	0.099909	-1.32997e+07	10
PTP10.yag.bam	PTP30.yag.bam	0	22	8557020	0.951427	4.6e-05	0.048527	0	0	0	0	0	0	0.04855	0	0	0.024275	0	0	0.048527	0	0.048527	0.04855	0	-1.23477e+07	130	-1	0.935028	4.142871e-01,1.630131e-01,2.133283e-02,1.776613e-01,1.556682e-01,2.360196e-02,1.510391e-02,2.176929e-02,7.562252e-03	0.234067	0.368461	0.118722	-1.3686e+07	10
PTP15.yag.bam	PTP7.yag.bam	5	28	8664072	0.952724	5.2e-05	0.047223	0	0	1e-06	0	0	0	0.047249	1e-06	0	0.023624	0	0	0.047223	0	0.047223	0.047249	0	-1.23705e+07	130	-1	0.946725	4.143969e-01,1.385181e-01,2.172002e-02,1.842357e-01,1.667843e-01,2.691678e-02,2.050825e-02,2.105118e-02,5.868807e-03	0.253191	0.403885	0.116895	-1.39589e+07	10
PTP1.yag.bam	PTP31.yag.bam	10	23	8384121	0.953847	0.03498	0.011173	0	0	0	0	0	0	0.028663	0	0	0.014331	0	0	0.011173	0	0.011173	0.028663	0	-1.14045e+07	178	-1	0.916135	4.189519e-01,1.259943e-01,1.920110e-02,2.070679e-01,1.711499e-01,3.893012e-02,6.575405e-03,9.681156e-03,2.448177e-03	0.150608	0.420051	0.165195	-1.29078e+07	11
PTP27.yag.bam	CFP47.yag.bam	18	32	8718872	0.955228	0	0.000371	0.0444	0	0	0	0	0	0.000372	0	0.0444	0.000186	0	0	0.000371	0	0.000371	0.022572	-0.0222	-1.13766e+07	106	-1	0.952714	4.943984e-01,1.062022e-01,1.928578e-02,1.995163e-01,1.136614e-01,1.505866e-02,3.743938e-02,1.163701e-02,2.800805e-03	0.499071	0.292084	0.000377	-1.2911e+07	10
PTP19.yag.bam	PTP9.yag.bam	9	30	8679712	0.955234	2.5e-05	0.044742	0	0	0	0	0	0	0.044754	0	0	0.022377	0	0	0.044742	0	0.044742	0.044754	0	-1.2014e+07	70	-1	0.948434	4.392867e-01,1.443940e-01,1.644610e-02,1.874539e-01,1.474500e-01,1.621274e-02,2.046363e-02,2.192544e-02,6.367422e-03	0.25032	0.362378	0.110742	-1.35376e+07	10
PTP12.yag.bam	PTP20.yag.bam	2	11	8596165	0.955247	2.2e-05	0.044731	0	0	0	0	0	0	0.044742	0	0	0.022371	0	0	0.044731	0	0.044731	0.044742	0	-1.24822e+07	110	-1	0.939305	4.031470e-01,1.370565e-01,1.938410e-02,2.000450e-01,1.651595e-01,2.572641e-02,2.224834e-02,2.030469e-02,6.928412e-03	0.252074	0.388826	0.114787	-1.38733e+07	10
PTP22.yag.bam	PTP2.yag.bam	13	21	8329473	0.955557	0.000736	0.043706	0	0	0	0	0	0	0.044074	1e-06	0	0.022037	0	0	0.043706	0	0.043706	0.044075	0	-1.11786e+07	230	-1	0.910164	4.149943e-01,1.921924e-01,3.940672e-03,1.410570e-01,1.852309e-01,6.077013e-03,1.359739e-02,4.009035e-02,2.819884e-03	0.094682	0.46663	0.200239	-1.26651e+07	14
PTP25.yag.bam	PTP31.yag.bam	16	23	8644858	0.955571	4.1e-05	0.044388	0	0	0	0	0	0	0.044408	0	0	0.022204	0	0	0.044388	0	0.044388	0.044408	0	-1.19415e+07	106	-1	0.944626	4.572887e-01,1.536164e-01,2.996398e-02,1.600621e-01,1.357963e-01,2.341576e-02,1.398707e-02,1.962112e-02,6.248474e-03	0.323654	0.338926	0.076227	-1.35202e+07	10
PTP15.yag.bam	PTP16.yag.bam	5	6	8640881	0.95597	4.6e-05	0.043984	0	0	0	0	0	0	0.044007	0	0	0.022003	0	0	0.043984	0	0.043984	0.044007	0	-1.19637e+07	78	-1	0.944191	4.165592e-01,1.459784e-01,1.212189e-02,1.951922e-01,1.666023e-01,1.607922e-02,1.815072e-02,2.326951e-02,6.046587e-03	0.181706	0.405564	0.148597	-1.35389e+07	10
PTP20.yag.bam	PTP28.yag.bam	11	19	8499831	0.9563	6.3e-05	0.043636	0	0	0	0	0	1e-06	0.043668	1e-06	1e-06	0.021835	1e-06	1e-06	0.043636	1e-06	0.043637	0.043668	0	-1.1499e+07	70	-1	0.928779	4.677730e-01,1.397424e-01,1.841566e-02,1.704385e-01,1.330012e-01,1.832852e-02,2.618384e-02,2.026581e-02,5.851059e-03	0.335332	0.338103	0.071249	-1.30437e+07	10
PTP14.yag.bam	CFP47.yag.bam	4	32	8725539	0.956396	0	0	0.043604	0	0	0	0	0	0	0	0.043604	0	0	0	0	0	0	0.021802	-0.021802	-1.14647e+07	70	-1	0.953442	4.754602e-01,1.070543e-01,1.811217e-02,2.177762e-01,1.150286e-01,1.629217e-02,3.787576e-02,9.662793e-03,2.737869e-03	0.486731	0.282783	0.005256	-1.30312e+07	10
PTP22.yag.bam	PTP6.yag.bam	13	27	8594382	0.956606	3.3e-05	0.043361	0	0	0	0	0	0	0.043377	0	0	0.021689	0	0	0.043361	0	0.043361	0.043377	0	-1.18272e+07	102	-1	0.93911	4.391025e-01,1.563263e-01,1.474665e-02,1.714952e-01,1.475894e-01,1.505711e-02,2.104966e-02,2.645385e-02,8.179286e-03	0.24254	0.364302	0.114365	-1.34809e+07	10
PTP16.yag.bam	PTP24.yag.bam	6	15	8524031	0.957354	0.000134	0.042511	0	0	0	0	0	0	0.042579	0	1e-06	0.02129	0	0	0.042511	0	0.042511	0.042579	0	-1.16181e+07	90	-1	0.931423	4.546322e-01,1.512802e-01,2.406446e-02,1.680286e-01,1.422764e-01,2.537042e-02,1.378958e-02,1.571850e-02,4.839690e-03	0.26606	0.357253	0.103215	-1.31156e+07	10
PTP10.yag.bam	CFP51.yag.bam	0	33	8728050	0.957639	0	0.032182	0.010179	0	0	0	0	0	0.032182	0	0.010179	0.016091	0	0	0.032182	0	0.032182	0.037271	-0.00509	-1.15196e+07	106	-1	0.953716	4.773573e-01,1.043989e-01,1.449448e-02,2.143052e-01,1.288751e-01,1.651785e-02,2.752797e-02,1.095103e-02,5.572195e-03	0.326071	0.331985	0.074232	-1.29661e+07	10
PTP18.yag.bam	PTP9.yag.bam	8	30	8644585	0.958232	4.7e-05	0.041721	0	0	0	0	0	0	0.041745	0	0	0.020872	0	0	0.041721	0	0.041721	0.041745	0	-1.15264e+07	70	-1	0.944596	4.587272e-01,1.564221e-01,1.606484e-02,1.727950e-01,1.404002e-01,1.797762e-02,1.569616e-02,1.684424e-02,5.072559e-03	0.226218	0.354725	0.119221	-1.31306e+07	10
PTP19.yag.bam	PTP31.yag.bam	9	23	8681906	0.958811	0	0.041177	1.2e-05	0	0	0	0	0	0.041177	0	1.2e-05	0.020589	0	0	0.041177	0	0.041177	0.041183	-6e-06	-1.24023e+07	62	-1	0.948674	4.303553e-01,1.374358e-01,3.295411e-02,1.772345e-01,1.527548e-01,2.041870e-02,2.371496e-02,1.899143e-02,6.140433e-03	0.370981	0.371893	0.059759	-1.39748e+07	10
PTP28.yag.bam	PTP29.yag.bam	19	20	8529609	0.959297	1e-05	0.040607	8.3e-05	0	0	0	0	3e-06	0.040615	3e-06	8.6e-05	0.020309	3e-06	3e-06	0.040607	3e-06	0.04061	0.040657	-4.2e-05	-1.13362e+07	50	-1	0.932033	4.898907e-01,1.537564e-01,2.037398e-02,1.635887e-01,1.154032e-01,1.442939e-02,1.792129e-02,1.777353e-02,6.862810e-03	0.331839	0.297551	0.066878	-1.26929e+07	10
PTP4.yag.bam	CFP51.yag.bam	25	33	8778507	0.959466	0	0.036642	0.003891	0	0	0	0	0	0.036642	0	0.003891	0.018321	0	0	0.036642	0	0.036642	0.038588	-0.001946	-1.13237e+07	90	-1	0.95923	5.025338e-01,1.114389e-01,1.708006e-02,1.789157e-01,1.239678e-01,1.596803e-02,3.543594e-02,1.127771e-02,3.381991e-03	0.423626	0.334943	0.033483	-1.29622e+07	10
PTP19.yag.bam	PTP8.yag.bam	9	29	8672652	0.959877	4.2e-05	0.040081	0	0	0	0	0	0	0.040102	0	0	0.020051	0	0	0.040081	0	0.040081	0.040102	0	-1.24579e+07	90	-1	0.947663	4.133079e-01,1.686678e-01,1.841389e-02,1.758305e-01,1.541347e-01,2.086363e-02,2.010711e-02,2.288768e-02,5.786860e-03	0.249918	0.361165	0.110683	-1.38717e+07	10
PTP25.yag.bam	PTP9.yag.bam	16	30	8644157	0.960202	9.9e-05	0.039698	0	0	0	0	0	0	0.039748	0	0	0.019874	0	0	0.039698	0	0.039698	0.039748	0	-1.15628e+07	90	-1	0.944549	4.642380e-01,1.596574e-01,1.615675e-02,1.663889e-01,1.354679e-01,1.832733e-02,1.651721e-02,1.860340e-02,4.643126e-03	0.241193	0.342392	0.110615	-1.31169e+07	10
PTP13.yag.bam	PTP5.yag.bam	3	26	8638459	0.961241	9.6e-05	0.038663	0	0	0	0	0	0	0.038711	0	0	0.019356	0	0	0.038663	0	0.038663	0.038711	0	-1.21113e+07	86	-1	0.943927	4.369720e-01,1.537072e-01,1.980658e-02,1.855719e-01,1.461934e-01,1.962868e-02,1.593850e-02,1.802830e-02,4.153433e-03	0.244505	0.354253	0.11161	-1.33978e+07	10
PTP14.yag.bam	PTP26.yag.bam	4	17	8575412	0.961376	9.5e-05	0.038526	0	2e-06	0	0	0	0	0.038576	1e-06	2e-06	0.019288	0	1e-06	0.038526	0	0.038526	0.038576	0	-1.17607e+07	138	-1	0.937038	4.296021e-01,1.601902e-01,1.256624e-02,1.693149e-01,1.585473e-01,1.899904e-02,1.665569e-02,2.832843e-02,5.796127e-03	0.18431	0.390458	0.144256	-1.34502e+07	10
PTP6.yag.bam	PTP9.yag.bam	27	30	8616905	0.962278	2.2e-05	0.037699	0	0	0	0	0	0	0.03771	0	0	0.018855	0	0	0.037699	0	0.037699	0.03771	0	-1.13928e+07	78	-1	0.941572	4.588002e-01,1.550168e-01,1.661399e-02,1.714259e-01,1.435872e-01,1.668532e-02,1.706184e-02,1.498317e-02,5.825500e-03	0.234532	0.366493	0.118142	-1.30778e+07	10
PTP21.yag.bam	PTP6.yag.bam	12	27	8639364	0.962295	2.2e-05	0.037683	0	0	0	0	0	0	0.037694	0	0	0.018847	0	0	0.037683	0	0.037683	0.037694	0	-1.2293e+07	70	-1	0.944026	4.121786e-01,1.460979e-01,1.370724e-02,1.865582e-01,1.618681e-01,1.752740e-02,3.194286e-02,2.349283e-02,6.626849e-03	0.28202	0.386019	0.101185	-1.38726e+07	10
PTP16.yag.bam	PTP23.yag.bam	6	14	8628662	0.96235	0.000134	0.037516	0	0	0	0	0	0	0.037583	0	0	0.018791	0	0	0.037516	0	0.037516	0.037583	0	-1.2023e+07	126	-1	0.942856	4.232324e-01,1.908060e-01,1.580295e-02,1.557768e-01,1.548486e-01,2.526512e-02,1.057896e-02,1.742538e-02,6.263858e-03	0.170372	0.372541	0.14605	-1.34694e+07	10
PTP19.yag.bam	PTP30.yag.bam	9	22	8628564	0.962511	0.000372	0.037117	0	0	0	0	0	0	0.037303	0	0	0.018652	0	0	0.037117	0	0.037117	0.037303	0	-1.26806e+07	158	-1	0.942846	4.101071e-01,1.690387e-01,2.221306e-02,1.782962e-01,1.484525e-01,2.292655e-02,1.852813e-02,2.319227e-02,7.245365e-03	0.274439	0.341903	0.097008	-1.39316e+07	10
PTP26.yag.bam	PTP9.yag.bam	17	30	8613147	0.962933	1.6e-05	0.037052	0	0	0	0	0	0	0.037059	0	0	0.01853	0	0	0.037052	0	0.037052	0.037059	0	-1.14198e+07	74	-1	0.941161	4.511319e-01,1.458398e-01,1.739623e-02,1.785039e-01,1.522290e-01,1.766478e-02,1.780027e-02,1.535249e-02,4.081593e-03	0.231208	0.387788	0.123653	-1.31387e+07	10
PTP3.yag.bam	CFP47.yag.bam	24	32	8772096	0.963251	0	0	0.036748	0	0	0	0	0	0	0	0.036748	0	0	0	0	0	0	0.018374	-0.018374	-1.25846e+07	110	-1	0.958529	4.070263e-01,9.690812e-02,1.527866e-02,2.766326e-01,1.224117e-01,1.750949e-02,4.547272e-02,1.456423e-02,4.196146e-03	0.496287	0.26248	0.001398	-1.36744e+07	10
PTP12.yag.bam	CFP47.yag.bam	2	32	8781129	0.96413	0	0	0.03587	0	0	0	0	0	0	0	0.03587	0	0	0	0	0	0	0.017935	-0.017935	-1.20977e+07	66	-1	0.959516	4.473860e-01,9.492766e-02,1.572579e-02,2.483281e-01,1.274656e-01,1.709096e-02,3.326096e-02,1.167831e-02,4.136553e-03	0.384313	0.30276	0.04704	-1.32728e+07	10
PTP26.yag.bam	PTP31.yag.bam	17	23	8612244	0.964503	3.1e-05	0.035466	0	0	0	0	0	0	0.035481	0	0	0.017741	0	0	0.035466	0	0.035466	0.035482	0	-1.17977e+07	54	-1	0.941062	4.427418e-01,1.453364e-01,2.711595e-02,1.735770e-01,1.479720e-01,2.594196e-02,1.529928e-02,1.535491e-02,6.660658e-03	0.286644	0.367518	0.09623	-1.35483e+07	10
PTP12.yag.bam	PTP14.yag.bam	2	4	8597369	0.96484	3.2e-05	0.035128	0	0	0	0	0	0	0.035144	0	0	0.017572	0	0	0.035128	0	0.035128	0.035144	0	-1.25959e+07	126	-1	0.939437	3.874779e-01,1.538165e-01,1.913371e-02,1.938759e-01,1.700410e-01,2.603902e-02,2.125552e-02,2.278216e-02,5.578299e-03	0.237526	0.389196	0.121183	-1.40249e+07	10
PTP21.yag.bam	PTP25.yag.bam	12	16	8667004	0.965108	1.9e-05	0.034874	0	0	0	0	0	0	0.034883	0	0	0.017441	0	0	0.034874	0	0.034874	0.034883	0	-1.24653e+07	62	-1	0.947046	4.144916e-01,1.410203e-01,1.643976e-02,1.934960e-01,1.554722e-01,1.709729e-02,3.228662e-02,2.352934e-02,6.166795e-03	0.313409	0.366793	0.084566	-1.39297e+07	10
PTP21.yag.bam	CFP47.yag.bam	12	32	8798189	0.965717	0	3.7e-05	0.034245	0	0	0	0	0	3.8e-05	0	0.034245	1.9e-05	0	0	3.7e-05	0	3.7e-05	0.01716	-0.017123	-1.20499e+07	86	-1	0.96138	4.592041e-01,9.555053e-02,1.555170e-02,2.262143e-01,1.252300e-01,1.676832e-02,4.301868e-02,1.386114e-02,4.601256e-03	0.467703	0.304722	0.013418	-1.34375e+07	10
PTP10.yag.bam	PTP24.yag.bam	0	15	8508300	0.96663	0.000189	0.033181	0	0	0	0	0	0	0.033275	0	0	0.016638	0	0	0.033181	0	0.033181	0.033275	0	-1.18777e+07	154	-1	0.929704	4.340409e-01,1.432545e-01,2.127483e-02,1.868188e-01,1.443623e-01,2.573348e-02,1.663936e-02,2.045652e-02,7.419270e-03	0.262632	0.348552	0.10306	-1.34155e+07	10
PTP25.yag.bam	PTP26.yag.bam	16	17	8631834	0.966727	5.6e-05	0.033217	0	0	0	0	0	0	0.033245	0	0	0.016623	0	0	0.033217	0	0.033217	0.033245	0	-1.16866e+07	62	-1	0.943203	4.431441e-01,1.789831e-01,1.811138e-02,1.565046e-01,1.489901e-01,1.450030e-02,1.478447e-02,2.038424e-02,4.597670e-03	0.220792	0.369457	0.124483	-1.32492e+07	10
PTP1.yag.bam	PTP24.yag.bam	10	15	8303151	0.966788	2.3e-05	0.033184	2e-06	0	3e-06	0	0	0	0.033196	3e-06	2e-06	0.016598	0	0	0.033184	0	0.033184	0.033198	1e-06	-1.12436e+07	95	-1	0.907288	4.170984e-01,1.296025e-01,1.762961e-02,2.134653e-01,1.706981e-01,3.281151e-02,6.857035e-03,7.277671e-03,4.559926e-03	0.14345	0.418743	0.168	-1.26451e+07	10
PTP14.yag.bam	PTP2.yag.bam	4	21	8315412	0.966833	0.018028	0.015139	0	0	0	0	0	0	0.024153	0	0	0.012076	0	0	0.015139	0	0.015139	0.024153	0	-1.1094e+07	250	-1	0.908627	4.064623e-01,1.932343e-01,3.056534e-03,1.573999e-01,1.816295e-01,6.898208e-03,6.147030e-03,4.223449e-02,2.937745e-03	0.050672	0.444114	0.213915	-1.25774e+07	14
PTP23.yag.bam	PTP2.yag.bam	14	21	8367234	0.967231	0.001317	0.031452	0	0	0	0	0	0	0.032111	0	0	0.016055	0	0	0.031452	0	0.031452	0.032111	0	-1.13454e+07	306	-1	0.91429	3.977484e-01,1.896199e-01,3.708259e-03,1.646851e-01,1.893873e-01,6.608990e-03,6.710166e-03,3.904218e-02,2.489668e-03	0.055011	0.461499	0.216443	-1.27127e+07	14
PTP23.yag.bam	PTP9.yag.bam	14	30	8664787	0.967273	1.8e-05	0.032709	0	0	0	0	0	0	0.032718	0	0	0.016359	0	0	0.032709	0	0.032709	0.032718	0	-1.19425e+07	70	-1	0.946804	4.330152e-01,1.411953e-01,1.499975e-02,1.915476e-01,1.532738e-01,1.867467e-02,2.257644e-02,1.931777e-02,5.399519e-03	0.245157	0.375384	0.115345	-1.35501e+07	10
PTP17.yag.bam	PTP9.yag.bam	7	30	8642126	0.968169	2.5e-05	0.031806	0	0	0	0	0	0	0.031819	0	0	0.015909	0	0	0.031806	0	0.031806	0.031819	0	-1.14385e+07	78	-1	0.944327	4.478095e-01,1.454117e-01,1.466689e-02,1.837706e-01,1.543535e-01,2.107463e-02,1.642893e-02,1.298762e-02,3.496642e-03	0.201458	0.391422	0.137156	-1.31383e+07	10
PTP15.yag.bam	CFP47.yag.bam	5	32	8838836	0.968693	0	0.000223	0.031084	0	0	0	0	0	0.000224	0	0.031084	0.000112	0	0	0.000223	0	0.000223	0.015765	-0.015542	-1.17563e+07	94	-1	0.965822	4.639905e-01,9.443495e-02,1.422139e-02,2.320095e-01,1.294476e-01,1.886588e-02,3.147823e-02,1.179041e-02,3.761535e-03	0.353036	0.321369	0.061767	-1.32545e+07	10
PTP21.yag.bam	PTP7.yag.bam	12	28	8634958	0.968915	4.1e-05	0.031044	0	0	0	0	0	0	0.031064	0	0	0.015532	0	0	0.031044	0	0.031044	0.031064	0	-1.2691e+07	126	-1	0.943544	4.072543e-01,1.425472e-01,2.231023e-02,1.837644e-01,1.567805e-01,2.524876e-02,2.826507e-02,2.684990e-02,6.979601e-03	0.322587	0.365468	0.080393	-1.41902e+07	10
PTP19.yag.bam	PTP3.yag.bam	9	24	8682214	0.969131	4.9e-05	0.03082	0	0	0	0	0	0	0.030844	0	0	0.015422	0	0	0.03082	0	0.03082	0.030844	0	-1.34674e+07	78	-1	0.948708	3.524706e-01,2.174425e-01,3.075795e-02,1.497536e-01,1.743062e-01,2.649529e-02,1.772100e-02,2.371815e-02,7.334753e-03	0.278125	0.374137	0.100974	-1.45659e+07	10
PTP17.yag.bam	PTP31.yag.bam	7	23	8671477	0.969385	4e-06	0.03061	0	0	0	0	0	0	0.030612	0	0	0.015306	0	0	0.03061	0	0.03061	0.030612	0	-1.18611e+07	86	-1	0.947535	4.420703e-01,1.392677e-01,2.643004e-02,1.741373e-01,1.560842e-01,2.911772e-02,1.503099e-02,1.382856e-02,4.033274e-03	0.265633	0.392356	0.109439	-1.35879e+07	10
PTP23.yag.bam	PTP8.yag.bam	14	29	8656015	0.969618	4.8e-05	0.030334	0	0	0	0	0	0	0.030358	0	0	0.015179	0	0	0.030334	0	0.030334	0.030358	0	-1.23811e+07	78	-1	0.945845	4.060138e-01,1.634721e-01,2.000596e-02,1.824867e-01,1.608347e-01,1.988749e-02,2.076740e-02,2.135725e-02,5.174605e-03	0.253511	0.375802	0.111851	-1.38859e+07	10
PTP12.yag.bam	PTP17.yag.bam	2	7	8652272	0.969981	4.5e-05	0.029974	0	0	0	0	0	0	0.029997	0	0	0.014998	0	0	0.029974	0	0.029974	0.029997	0	-1.23981e+07	438	-1	0.945436	3.896597e-01,1.605656e-01,1.019394e-02,1.950852e-01,1.773324e-01,1.765541e-02,2.348492e-02,2.097740e-02,5.045418e-03	0.189919	0.414364	0.146839	-1.37844e+07	10
PTP10.yag.bam	PTP25.yag.bam	0	16	8594785	0.969992	6.3e-05	0.029945	0	0	0	0	0	0	0.029976	0	0	0.014988	0	0	0.029945	0	0.029945	0.029976	0	-1.19132e+07	66	-1	0.939154	4.313008e-01,1.524252e-01,1.466111e-02,1.907545e-01,1.469637e-01,1.950212e-02,1.932978e-02,1.930475e-02,5.758010e-03	0.231288	0.353297	0.116852	-1.33981e+07	10
PTP18.yag.bam	PTP30.yag.bam	8	22	8595282	0.970011	2e-05	0.029969	0	0	0	0	0	0	0.029979	0	0	0.01499	0	0	0.029969	0	0.029969	0.029979	0	-1.2198e+07	94	-1	0.939209	4.297283e-01,1.770909e-01,2.561419e-02,1.613065e-01,1.459566e-01,2.252512e-02,1.573517e-02,1.774053e-02,4.302725e-03	0.283299	0.347506	0.094334	-1.35326e+07	10
PTP26.yag.bam	PTP8.yag.bam	17	29	8606973	0.970053	3.3e-05	0.029914	0	0	0	0	0	0	0.029931	0	0	0.014965	0	0	0.029914	0	0.029914	0.029931	0	-1.18653e+07	78	-1	0.940486	4.247848e-01,1.698637e-01,1.997199e-02,1.693864e-01,1.585381e-01,2.021010e-02,1.518116e-02,1.710641e-02,4.957329e-03	0.221733	0.385063	0.127201	-1.34602e+07	10
PTP15.yag.bam	PTP1.yag.bam	5	10	8410125	0.970917	1.2e-05	0.029071	0	0	0	0	0	0	0.029077	0	0	0.014539	0	0	0.029071	0	0.029071	0.029077	0	-1.15695e+07	78	-1	0.918977	3.817698e-01,1.873548e-01,6.541654e-03,1.679013e-01,1.989048e-01,9.348672e-03,1.482908e-02,3.053510e-02,2.814875e-03	0.107442	0.47755	0.19694	-1.30819e+07	10
CFP51.yag.bam	TX101.yag.bam	33	35	8540015	0.971538	0	0	0	0	0.000115	0	0.028346	0	0	0.028462	0.028346	0	0	0	0.028346	0	0.028346	0.028404	5.8e-05	-1.28367e+07	146	-1	0.93317	3.318214e-01,2.865250e-01,1.041778e-01,1.219059e-01,1.037338e-01,1.457127e-02,2.526412e-02,1.042905e-02,1.571609e-03	1.24783	0.184293	-0.242082	-1.404e+07	10
PTP18.yag.bam	PTP19.yag.bam	8	9	8700804	0.971605	4.8e-05	0.028347	0	0	0	0	0	1e-06	0.028372	1e-06	1e-06	0.014186	1e-06	1e-06	0.028347	1e-06	0.028348	0.028372	0	-1.22552e+07	66	-1	0.950739	4.227623e-01,1.857658e-01,2.261299e-02,1.621092e-01,1.486934e-01,2.051695e-02,1.534674e-02,1.661278e-02,5.579709e-03	0.255289	0.351551	0.106645	-1.37081e+07	10
PTP31.yag.bam	PTP4.yag.bam	23	25	8624354	0.972088	0	0.027902	0	0	7e-06	0	0	2e-06	0.027905	1e-05	2e-06	0.013953	2e-06	2e-06	0.027902	2e-06	0.027905	0.027908	4e-06	-1.18321e+07	114	-1	0.942386	4.571543e-01,1.465071e-01,2.759079e-02,1.479570e-01,1.430470e-01,1.804771e-02,2.931060e-02,2.527882e-02,5.106702e-03	0.397781	0.362427	0.046874	-1.36737e+07	10
PTP12.yag.bam	PTP25.yag.bam	2	16	8655001	0.97227	1.2e-05	0.027718	0	0	0	0	0	0	0.027724	0	0	0.013862	0	0	0.027718	0	0.027718	0.027724	0	-1.25221e+07	66	-1	0.945734	3.987733e-01,1.455456e-01,1.523082e-02,2.140039e-01,1.575064e-01,1.953892e-02,2.754666e-02,1.686954e-02,4.984832e-03	0.271592	0.359001	0.101202	-1.37987e+07	10
PTP2.yag.bam	PTP4.yag.bam	21	25	8348643	0.973131	7e-06	0.026862	0	0	0	0	0	0	0.026866	0	0	0.013433	0	0	0.026862	0	0.026862	0.026866	0	-1.09032e+07	78	-1	0.912258	4.263698e-01,1.254064e-01,1.659371e-02,2.035489e-01,1.822444e-01,3.302485e-02,5.134568e-03,5.894546e-03,1.782773e-03	0.119226	0.46777	0.189507	-1.25223e+07	14
PTP13.yag.bam	PTP18.yag.bam	3	8	8685437	0.973752	6.3e-05	0.026185	0	0	0	0	0	0	0.026217	0	0	0.013108	0	0	0.026185	0	0.026185	0.026217	0	-1.19635e+07	74	-1	0.94906	4.327325e-01,1.624528e-01,1.505242e-02,1.821574e-01,1.509723e-01,1.854394e-02,1.629405e-02,1.779964e-02,3.994821e-03	0.207631	0.366171	0.129272	-1.34355e+07	10
PTP17.yag.bam	PTP28.yag.bam	7	19	8575257	0.97386	0	0.02614	0	0	0	0	0	0	0.02614	0	0	0.01307	0	0	0.02614	0	0.02614	0.02614	0	-1.14354e+07	306	-1	0.937021	4.500578e-01,1.371997e-01,2.067791e-02,1.974623e-01,1.447827e-01,1.684971e-02,1.644791e-02,1.156819e-02,4.953710e-03	0.256424	0.361771	0.10807	-1.29908e+07	10
PTP17.yag.bam	PTP7.yag.bam	7	28	8628183	0.975434	1.4e-05	0.024552	0	0	0	0	0	0	0.024559	0	0	0.012279	0	0	0.024552	0	0.024552	0.024559	0	-1.19324e+07	70	-1	0.942804	4.281689e-01,1.542357e-01,2.561123e-02,1.792374e-01,1.557918e-01,2.401476e-02,1.248388e-02,1.538902e-02,5.067365e-03	0.244526	0.379081	0.116298	-1.35382e+07	10
PTP13.yag.bam	PTP8.yag.bam	3	29	8656628	0.976148	6e-06	0.023845	0	0	0	0	0	0	0.023849	0	0	0.011924	0	0	0.023845	0	0.023845	0.023849	0	-1.2169e+07	78	-1	0.945912	4.192117e-01,1.720356e-01,1.924945e-02,1.740658e-01,1.560230e-01,2.132172e-02,1.595539e-02,1.762649e-02,4.510957e-03	0.225639	0.371258	0.122814	-1.36235e+07	10
PTP19.yag.bam	PTP7.yag.bam	9	28	8665957	0.976153	2.8e-05	0.023819	0	0	0	0	0	0	0.023833	0	0	0.011916	0	0	0.023819	0	0.023819	0.023833	0	-1.2512e+07	70	-1	0.946931	4.175449e-01,1.554355e-01,2.726662e-02,1.819254e-01,1.484114e-01,2.063633e-02,1.959117e-02,2.263761e-02,6.551114e-03	0.315729	0.347167	0.080737	-1.39608e+07	10
PTP23.yag.bam	CFP51.yag.bam	14	33	8852261	0.976247	3e-06	0.023384	0.000365	0	0	1e-06	0	0	0.023386	1e-06	0.000365	0.011693	0	0	0.023384	0	0.023384	0.023569	-0.000182	-1.18956e+07	106	-1	0.967289	4.671585e-01,1.030298e-01,1.654450e-02,2.139863e-01,1.362250e-01,1.627384e-02,3.357829e-02,9.737119e-03,3.466680e-03	0.367941	0.346496	0.058458	-1.33317e+07	10
PTP8.yag.bam	PTP9.yag.bam	29	30	8620685	0.97653	2e-05	0.023449	0	0	0	0	1e-06	0	0.023459	1e-06	1e-06	0.01173	0	0	0.02345	0	0.02345	0.02346	0	-1.17461e+07	70	-1	0.941985	4.419675e-01,1.515057e-01,1.566919e-02,1.851507e-01,1.427352e-01,1.784783e-02,2.029558e-02,1.921747e-02,5.610758e-03	0.251968	0.348401	0.107413	-1.3345e+07	10
PTP10.yag.bam	PTP15.yag.bam	0	5	8627583	0.976627	4e-06	0.023369	0	0	0	0	0	0	0.023371	0	0	0.011686	0	0	0.023369	0	0.023369	0.023371	0	-1.22355e+07	74	-1	0.942738	3.939983e-01,1.827236e-01,2.186431e-02,1.665007e-01,1.712254e-01,1.935661e-02,1.511674e-02,2.283538e-02,6.378923e-03	0.215979	0.399688	0.132535	-1.39004e+07	10
PTP20.yag.bam	PTP31.yag.bam	11	23	8584803	0.976815	2.6e-05	0.023158	0	0	0	1e-06	0	1e-06	0.023172	1e-06	1e-06	0.011587	1e-06	1e-06	0.023158	1e-06	0.023159	0.023172	0	-1.19107e+07	50	-1	0.938064	4.481840e-01,1.500889e-01,2.763787e-02,1.597189e-01,1.370289e-01,2.515182e-02,2.384211e-02,2.136154e-02,6.985989e-03	0.375687	0.336019	0.054045	-1.36905e+07	10
PTP27.yag.bam	PTP8.yag.bam	18	29	8576439	0.976941	2e-06	0.023056	0	0	0	0	0	0	0.023057	0	0	0.011529	0	0	0.023056	0	0.023056	0.023057	0	-1.20025e+07	86	-1	0.93715	4.273454e-01,1.775704e-01,1.723777e-02,1.618030e-01,1.433051e-01,2.043078e-02,2.100474e-02,2.368581e-02,7.617128e-03	0.266861	0.339801	0.099717	-1.36188e+07	10
PTP13.yag.bam	PTP19.yag.bam	3	9	8724613	0.97738	4.1e-05	0.022579	0	0	0	0	0	0	0.022599	0	0	0.0113	0	0	0.022579	0	0.022579	0.022599	0	-1.24617e+07	295	-1	0.953341	4.062700e-01,1.807664e-01,2.316737e-02,1.767655e-01,1.548188e-01,2.019015e-02,1.722484e-02,1.547995e-02,5.316988e-03	0.2609	0.357059	0.105336	-1.39067e+07	10
PTP15.yag.bam	PTP3.yag.bam	5	24	8680750	0.978447	3.7e-05	0.021515	0	0	0	0	0	0	0.021534	0	0	0.010767	0	0	0.021516	0	0.021516	0.021534	0	-1.33364e+07	82	-1	0.948548	3.408819e-01,2.102864e-01,2.397700e-02,1.623828e-01,1.828416e-01,3.224097e-02,1.677431e-02,2.224472e-02,8.370345e-03	0.222878	0.390765	0.127818	-1.46169e+07	10
PTP15.yag.bam	PTP26.yag.bam	5	17	8663595	0.978627	1e-06	0.021373	0	0	0	0	0	0	0.021373	0	0	0.010687	0	0	0.021373	0	0.021373	0.021373	0	-1.20075e+07	118	-1	0.946673	4.063376e-01,1.543320e-01,1.404305e-02,1.904671e-01,1.693135e-01,1.806195e-02,1.797211e-02,2.439665e-02,5.076030e-03	0.189088	0.403826	0.145041	-1.37332e+07	10
PTP13.yag.bam	PTP14.yag.bam	3	4	8623860	0.978721	3.4e-05	0.021245	0	0	0	0	0	0	0.021262	0	0	0.010631	0	0	0.021245	0	0.021245	0.021262	0	-1.20651e+07	258	-1	0.942332	4.146919e-01,1.759600e-01,2.079312e-02,1.722685e-01,1.551511e-01,2.294122e-02,1.529753e-02,1.593868e-02,6.957970e-03	0.232616	0.366615	0.118968	-1.36846e+07	10
PTP30.yag.bam	PTP8.yag.bam	22	29	8570229	0.978837	0.000199	0.015451	0	0	0	0.005513	0	0	0.019685	0.005513	0	0.010532	0.002757	0	0.015451	0	0.015451	0.021063	0	-1.24114e+07	162	-1	0.936471	4.097698e-01,1.780676e-01,1.909794e-02,1.750192e-01,1.453933e-01,2.016687e-02,2.549203e-02,2.092466e-02,6.068556e-03	0.306685	0.331367	0.082068	-1.37552e+07	10
PTP16.yag.bam	PTP2.yag.bam	6	21	8322250	0.979821	3.4e-05	0.020144	0	0	0	0	0	1e-06	0.020161	1e-06	1e-06	0.010081	1e-06	1e-06	0.020144	1e-06	0.020144	0.020161	0	-1.08531e+07	66	-1	0.909375	4.144210e-01,2.128332e-01,3.347503e-03,1.446215e-01,1.823066e-01,7.718640e-03,9.651388e-03,2.335014e-02,1.750040e-03	0.071302	0.454039	0.207544	-1.22968e+07	14
PTP1.yag.bam	CFP51.yag.bam	10	33	8508356	0.979918	1e-06	0	0.020081	0	0	0	0	0	0	0	0.020081	0	0	0	0	0	0	0.010041	-0.01004	-1.08532e+07	74	-1	0.92971	4.448894e-01,1.064861e-01,1.157053e-02,2.718613e-01,1.237715e-01,2.261715e-02,6.335795e-03,9.455276e-03,3.012905e-03	0.144672	0.288966	0.133684	-1.22274e+07	11
PTP2.yag.bam	CFP51.yag.bam	21	33	8485471	0.980154	0	0	0.019846	0	0	0	0	0	0	0	0.019846	0	0	0	0	0	0	0.009923	-0.009923	-1.05877e+07	70	-1	0.92721	4.482348e-01,1.079917e-01,1.120396e-02,2.710091e-01,1.248561e-01,2.385829e-02,3.655395e-03,7.029901e-03,2.160782e-03	0.119012	0.293953	0.144235	-1.20375e+07	14
PTP10.yag.bam	PTP21.yag.bam	0	12	8598213	0.98074	6e-05	0.019199	0	0	0	0	0	0	0.01923	0	0	0.009615	0	0	0.019199	0	0.0192	0.01923	0	-1.25494e+07	102	-1	0.939529	3.898326e-01,1.803977e-01,2.849777e-02,1.670795e-01,1.631118e-01,2.670816e-02,1.622115e-02,2.104294e-02,7.108335e-03	0.274161	0.370753	0.102119	-1.41091e+07	10
PTP18.yag.bam	PTP29.yag.bam	8	20	8639152	0.980775	2e-06	0.019218	6e-06	0	0	0	0	0	0.019219	0	6e-06	0.009609	0	0	0.019218	0	0.019218	0.019222	-3e-06	-1.16086e+07	98	-1	0.944002	4.660518e-01,1.441645e-01,2.085131e-02,1.855463e-01,1.287359e-01,1.702613e-02,1.837917e-02,1.565361e-02,3.591252e-03	0.304736	0.320541	0.081107	-1.30725e+07	10
PTP10.yag.bam	PTP9.yag.bam	0	30	8577343	0.981461	1.4e-05	0.018525	0	0	0	0	0	0	0.018532	0	0	0.009266	0	0	0.018525	0	0.018525	0.018532	0	-1.16519e+07	98	-1	0.937249	4.370890e-01,1.478803e-01,1.345887e-02,1.934136e-01,1.438519e-01,1.989304e-02,1.805302e-02,2.044512e-02,5.915187e-03	0.219058	0.348188	0.120759	-1.32901e+07	10
PTP13.yag.bam	PTP7.yag.bam	3	28	8650098	0.981757	6e-06	0.018237	0	0	0	0	0	0	0.01824	0	0	0.00912	0	0	0.018237	0	0.018237	0.01824	0	-1.22191e+07	70	-1	0.945199	4.217028e-01,1.618343e-01,2.695331e-02,1.813355e-01,1.486900e-01,2.138561e-02,1.602122e-02,1.590630e-02,6.170892e-03	0.289021	0.351151	0.09256	-1.37215e+07	10
PTP25.yag.bam	PTP30.yag.bam	16	22	8594077	0.982319	1.1e-05	0.01767	0	0	0	0	0	0	0.017676	0	0	0.008838	0	0	0.01767	0	0.017671	0.017676	0	-1.22331e+07	70	-1	0.939077	4.294575e-01,1.855683e-01,2.636370e-02,1.596473e-01,1.382963e-01,2.075815e-02,1.764620e-02,1.693998e-02,5.322595e-03	0.318229	0.323937	0.076233	-1.35426e+07	10
PTP13.yag.bam	PTP27.yag.bam	3	18	8617807	0.982387	3e-06	0.01761	0	0	0	0	0	0	0.017611	0	0	0.008806	0	0	0.01761	0	0.01761	0.017611	0	-1.19804e+07	62	-1	0.94167	4.256962e-01,1.647953e-01,2.091995e-02,1.802840e-01,1.462348e-01,2.385092e-02,1.602924e-02,1.471672e-02,7.472859e-03	0.25267	0.347685	0.106988	-1.35969e+07	10
PTP13.yag.bam	PTP9.yag.bam	3	30	8665465	0.982589	1e-06	0.01741	0	0	0	0	0	0	0.01741	0	0	0.008705	0	0	0.01741	0	0.01741	0.01741	0	-1.17301e+07	106	-1	0.946878	4.431835e-01,1.514514e-01,1.570958e-02,1.858657e-01,1.459328e-01,1.975403e-02,1.812324e-02,1.633420e-02,3.645552e-03	0.231838	0.358348	0.117647	-1.33212e+07	10
PTP16.yag.bam	PTP19.yag.bam	6	9	8642798	0.982808	5.2e-05	0.01714	0	0	0	0	0	0	0.017166	0	0	0.008583	0	0	0.01714	0	0.01714	0.017166	0	-1.21048e+07	330	-1	0.944401	4.202821e-01,1.864021e-01,2.309857e-02,1.651225e-01,1.490772e-01,2.174677e-02,1.504014e-02,1.523348e-02,3.997226e-03	0.255832	0.349419	0.10602	-1.35657e+07	10
PTP27.yag.bam	PTP31.yag.bam	18	23	8608721	0.982938	0.011253	0	0	0.005809	0	0	0	0	0.009983	0	0.005809	0.005718	0	0.002905	0	0	0	0.011436	0	-1.19784e+07	146	-1	0.940677	4.485924e-01,1.504636e-01,2.287394e-02,1.603068e-01,1.331072e-01,3.235320e-02,2.268545e-02,2.509164e-02,4.525691e-03	0.342276	0.32169	0.066183	-1.37435e+07	10
PTP10.yag.bam	PTP1.yag.bam	0	10	8340377	0.983046	1e-06	0.016953	0	0	0	0	0	0	0.016953	0	0	0.008477	0	0	0.016953	0	0.016953	0.016953	0	-1.13789e+07	106	-1	0.911355	3.901162e-01,2.012365e-01,7.534351e-03,1.591537e-01,1.881078e-01,8.838043e-03,1.524151e-02,2.739644e-02,2.375559e-03	0.121079	0.448516	0.184457	-1.28456e+07	11
PTP3.yag.bam	PTP5.yag.bam	24	26	8605702	0.984082	0.000113	0.015805	0	0	0	0	0	0	0.015862	0	0	0.007931	0	0	0.015805	0	0.015805	0.015862	0	-1.31412e+07	130	-1	0.940347	3.716848e-01,1.328851e-01,1.492483e-02,2.340982e-01,1.582967e-01,2.332336e-02,3.319677e-02,2.622170e-02,5.368606e-03	0.303996	0.340679	0.084643	-1.41226e+07	10
PTP16.yag.bam	PTP7.yag.bam	6	28	8579847	0.984134	2.8e-05	0.015837	1e-06	0	0	0	0	1e-06	0.015851	1e-06	1e-06	0.007926	1e-06	1e-06	0.015837	1e-06	0.015837	0.015852	0	-1.18838e+07	78	-1	0.937522	4.358385e-01,1.678643e-01,2.619430e-02,1.694591e-01,1.431732e-01,2.317538e-02,1.384171e-02,1.516698e-02,5.286660e-03	0.279633	0.344413	0.095317	-1.34013e+07	10
PTP13.yag.bam	PTP15.yag.bam	3	5	8720699	0.984335	1e-05	0.015654	0	0	0	0	0	0	0.015659	1e-06	1e-06	0.00783	0	0	0.015654	0	0.015654	0.015659	0	-1.23263e+07	78	-1	0.952913	3.989043e-01,1.894534e-01,2.199923e-02,1.597314e-01,1.703313e-01,2.154750e-02,1.599958e-02,1.823278e-02,3.800454e-03	0.223088	0.398936	0.12929	-1.39409e+07	10
PTP15.yag.bam	PTP23.yag.bam	5	14	8721464	0.98453	6e-06	0.015462	0	0	0	0	2e-06	0	0.015465	2e-06	2e-06	0.007733	0	0	0.015464	0	0.015464	0.015467	0	-1.25445e+07	82	-1	0.952997	3.842983e-01,1.745254e-01,1.596223e-02,1.838955e-01,1.699528e-01,2.407430e-02,2.104010e-02,1.914104e-02,7.110367e-03	0.217721	0.387455	0.12939	-1.41923e+07	10
PTP16.yag.bam	PTP21.yag.bam	6	12	8612457	0.984551	0	0.015449	0	0	0	0	0	0	0.015449	0	0	0.007725	0	0	0.015449	0	0.015449	0.015449	0	-1.22878e+07	142	-1	0.941086	4.060776e-01,1.954240e-01,2.850185e-02,1.534722e-01,1.553971e-01,2.687258e-02,1.257610e-02,1.487372e-02,6.804794e-03	0.264342	0.359949	0.104416	-1.37965e+07	10
PTP26.yag.bam	CFP51.yag.bam	17	33	8764151	0.984598	0	0.01324	0.002161	0	0	0	0	0	0.01324	0	0.002161	0.00662	0	0	0.01324	0	0.01324	0.014321	-0.001081	-1.12951e+07	110	-1	0.957661	4.852730e-01,1.101237e-01,1.684702e-02,2.085303e-01,1.258270e-01,1.640734e-02,2.362782e-02,1.014526e-02,3.218540e-03	0.321671	0.326246	0.075189	-1.28651e+07	10
PTP20.yag.bam	PTP9.yag.bam	11	30	8586993	0.984629	1.5e-05	0.015355	0	0	0	0	0	0	0.015363	0	0	0.007682	0	0	0.015355	0	0.015356	0.015363	0	-1.15356e+07	138	-1	0.938303	4.581708e-01,1.514506e-01,1.545988e-02,1.640097e-01,1.389703e-01,1.988834e-02,2.533509e-02,2.288944e-02,3.825830e-03	0.293552	0.348268	0.090195	-1.32661e+07	10
PTP20.yag.bam	PTP25.yag.bam	11	16	8604700	0.985118	0	0.014882	0	0	0	0	0	0	0.014882	0	0	0.007441	0	0	0.014882	0	0.014882	0.014882	0	-1.18007e+07	70	-1	0.940238	4.459703e-01,1.628579e-01,1.625355e-02,1.668010e-01,1.376319e-01,1.846946e-02,2.751172e-02,1.941472e-02,5.089422e-03	0.317988	0.33462	0.077941	-1.34077e+07	10
PTP28.yag.bam	PTP31.yag.bam	19	23	8559273	0.985208	4e-06	0.014788	0	0	0	0	0	0	0.01479	0	0	0.007395	0	0	0.014788	0	0.014788	0.01479	0	-1.16793e+07	74	-1	0.935274	4.664012e-01,1.645904e-01,3.290487e-02,1.468979e-01,1.257085e-01,2.096562e-02,1.830891e-02,1.828368e-02,5.938865e-03	0.407401	0.312746	0.038663	-1.32823e+07	10
PTP13.yag.bam	PTP4.yag.bam	3	25	8663470	0.985486	9e-06	0.014505	0	0	0	0	0	0	0.014509	0	0	0.007255	0	0	0.014505	0	0.014505	0.014509	0	-1.18796e+07	66	-1	0.94666	4.326168e-01,1.527928e-01,2.489253e-02,1.826823e-01,1.493471e-01,1.958904e-02,1.838172e-02,1.362062e-02,6.077065e-03	0.289756	0.362529	0.094097	-1.35895e+07	10
PTP26.yag.bam	PTP30.yag.bam	17	22	8564531	0.985492	5e-06	0.014503	0	0	0	0	0	0	0.014506	0	0	0.007253	0	0	0.014503	0	0.014504	0.014506	0	-1.20922e+07	94	-1	0.935849	4.177617e-01,1.705028e-01,2.723985e-02,1.733163e-01,1.532624e-01,2.052143e-02,1.587469e-02,1.681470e-02,4.706092e-03	0.281312	0.361238	0.097478	-1.35607e+07	10
PTP18.yag.bam	PTP22.yag.bam	8	13	8622373	0.985534	9.7e-05	0.014369	0	0	0	0	0	0	0.014417	0	0	0.007209	0	0	0.014369	0	0.014369	0.014417	0	-1.19709e+07	683	-1	0.942169	4.350066e-01,1.733352e-01,2.405525e-02,1.596366e-01,1.436748e-01,2.655795e-02,1.554709e-02,1.717319e-02,5.013265e-03	0.275639	0.345119	0.097086	-1.35876e+07	10
PTP3.yag.bam	PTP8.yag.bam	24	29	8622551	0.985747	3e-05	0.014223	0	0	0	0	0	0	0.014238	0	0	0.007119	0	0	0.014223	0	0.014224	0.014238	0	-1.31932e+07	82	-1	0.942188	3.519263e-01,1.496898e-01,1.804353e-02,2.241432e-01,1.709066e-01,2.054892e-02,3.353075e-02,2.466102e-02,6.549910e-03	0.301769	0.363154	0.089055	-1.43679e+07	10
PTP9.yag.bam	TX101.yag.bam	30	35	8392336	0.985846	3e-06	0.014151	0	0	0	0	0	0	0.014152	0	0	0.007076	0	0	0.014151	0	0.014151	0.014152	0	-1.29774e+07	82	-1	0.917033	3.599569e-01,2.320749e-01,5.799441e-02,1.037913e-01,1.546825e-01,5.181551e-02,1.336237e-02,1.411543e-02,1.220674e-02	0.461311	0.326918	0.01683	-1.42454e+07	10
PTP3.yag.bam	PTP7.yag.bam	24	28	8616005	0.986257	0.000104	0.013639	0	0	0	0	0	0	0.013691	0	0	0.006846	0	0	0.013639	0	0.01364	0.013691	0	-1.32415e+07	110	-1	0.941473	3.654947e-01,1.335869e-01,2.051987e-02,2.262116e-01,1.632005e-01,2.620541e-02,2.793116e-02,2.898021e-02,7.869667e-03	0.29688	0.352154	0.089425	-1.43962e+07	10
PTP14.yag.bam	PTP16.yag.bam	4	6	8554714	0.98633	1e-06	0.013669	0	0	0	0	0	0	0.013669	0	0	0.006835	0	0	0.013669	0	0.013669	0.013669	0	-1.17339e+07	82	-1	0.934776	4.279745e-01,1.605169e-01,1.375527e-02,1.825373e-01,1.490523e-01,1.533833e-02,2.036162e-02,2.515781e-02,5.305961e-03	0.228892	0.356869	0.118562	-1.3372e+07	10
PTP5.yag.bam	PTP9.yag.bam	26	30	8602589	0.98642	0.000109	0.013471	0	0	0	0	0	0	0.013525	0	0	0.006763	0	0	0.013471	0	0.013471	0.013525	0	-1.16952e+07	678	-1	0.940007	4.564794e-01,1.654714e-01,1.653152e-02,1.718673e-01,1.284141e-01,1.761934e-02,1.905683e-02,1.955492e-02,5.005204e-03	0.277137	0.313128	0.09066	-1.3148e+07	10
PTP20.yag.bam	PTP30.yag.bam	11	22	8538484	0.986574	3.8e-05	0.013388	0	0	0	0	0	0	0.013407	0	1e-06	0.006704	0	0	0.013388	0	0.013388	0.013407	0	-1.22044e+07	66	-1	0.933002	4.237743e-01,1.732191e-01,2.911392e-02,1.586032e-01,1.455242e-01,1.749856e-02,2.455872e-02,2.181186e-02,5.896092e-03	0.368823	0.342567	0.057656	-1.36895e+07	10
PTP1.yag.bam	PTP26.yag.bam	10	17	8353450	0.986613	1.2e-05	0.013374	0	0	0	0	1e-06	0	0.01338	1e-06	1e-06	0.00669	0	0	0.013375	0	0.013375	0.013381	0	-1.11272e+07	78	-1	0.912784	4.005168e-01,1.510847e-01,1.267943e-02,2.069415e-01,1.866466e-01,2.339299e-02,8.422863e-03,8.569254e-03,1.745924e-03	0.11306	0.454028	0.189238	-1.26641e+07	10
PTP12.yag.bam	PTP23.yag.bam	2	14	8671170	0.986857	5.6e-05	0.013083	3e-06	0	1e-06	0	0	1e-06	0.013111	1e-06	4e-06	0.006556	1e-06	1e-06	0.013083	1e-06	0.013083	0.013113	-1e-06	-1.28984e+07	110	-1	0.947501	3.709191e-01,1.708178e-01,1.819309e-02,1.993313e-01,1.682272e-01,2.312581e-02,1.939579e-02,2.398035e-02,6.009635e-03	0.223441	0.369857	0.123455	-1.42192e+07	10
PTP25.yag.bam	PTP3.yag.bam	16	24	8646502	0.987174	1e-06	0.012824	0	0	0	0	0	0	0.012825	0	0	0.006413	0	0	0.012824	0	0.012824	0.012825	0	-1.30153e+07	122	-1	0.944806	3.732294e-01,2.347219e-01,3.264714e-02,1.300507e-01,1.627634e-01,2.681237e-02,1.626422e-02,1.827016e-02,5.240628e-03	0.300506	0.354785	0.088309	-1.41348e+07	10
PTP13.yag.bam	PTP28.yag.bam	3	19	8568550	0.987189	2.4e-05	0.012784	2e-06	0	0	0	0	0	0.012796	0	2e-06	0.006398	0	0	0.012784	0	0.012784	0.012797	-1e-06	-1.16826e+07	70	-1	0.936288	4.489383e-01,1.440369e-01,1.835788e-02,1.941077e-01,1.362702e-01,2.001493e-02,2.097221e-02,1.312251e-02,4.179429e-03	0.288618	0.331871	0.089481	-1.31077e+07	10
PTP23.yag.bam	PTP3.yag.bam	14	24	8665706	0.987446	6e-06	0.012548	0	0	0	0	0	0	0.012551	0	0	0.006275	0	0	0.012548	0	0.012548	0.012551	0	-1.33887e+07	138	-1	0.946904	3.431464e-01,2.176745e-01,2.895326e-02,1.618510e-01,1.729452e-01,2.813817e-02,1.519855e-02,2.460090e-02,7.492038e-03	0.255294	0.363013	0.108772	-1.45751e+07	10
PTP25.yag.bam	PTP4.yag.bam	16	25	8642858	0.987735	9e-06	0.012256	0	0	0	0	0	0	0.01226	0	0	0.00613	0	0	0.012256	0	0.012256	0.01226	0	-1.17181e+07	66	-1	0.944407	4.536717e-01,1.562287e-01,3.005729e-02,1.606796e-01,1.420600e-01,1.753381e-02,1.927424e-02,1.752019e-02,2.974382e-03	0.347258	0.354005	0.068225	-1.34033e+07	10
PTP21.yag.bam	PTP26.yag.bam	12	17	8634778	0.987911	8.1e-05	0.012008	0	0	0	0	0	0	0.012048	0	0	0.006024	0	0	0.012008	0	0.012008	0.012048	0	-1.23246e+07	222	-1	0.943525	4.021350e-01,1.574056e-01,1.265479e-02,1.888726e-01,1.592541e-01,1.759912e-02,2.390942e-02,3.123178e-02,6.937650e-03	0.229597	0.368923	0.120689	-1.39295e+07	10
PTP20.yag.bam	CFP51.yag.bam	11	33	8729498	0.988058	0	0.008368	0.003574	0	0	0	0	0	0.008368	0	0.003574	0.004184	0	0	0.008368	0	0.008368	0.010155	-0.001787	-1.13894e+07	162	-1	0.953875	4.922393e-01,1.133779e-01,1.722472e-02,1.888446e-01,1.206580e-01,1.618017e-02,3.725096e-02,1.107834e-02,3.145998e-03	0.451488	0.314249	0.020509	-1.2969e+07	10
PTP21.yag.bam	TX101.yag.bam	12	35	8414546	0.988243	9.6e-05	0.011661	0	0	0	0	0	1e-06	0.011709	1e-06	1e-06	0.005855	1e-06	1e-06	0.011661	1e-06	0.011661	0.011709	0	-1.38673e+07	102	-1	0.91946	3.118109e-01,2.151215e-01,4.672412e-02,1.494492e-01,1.591799e-01,5.482977e-02,1.689174e-02,2.574824e-02,2.024467e-02	0.399648	0.312875	0.041844	-1.50565e+07	10
PTP31.yag.bam	PTP8.yag.bam	23	29	8619064	0.988491	0	0.011507	0	0	2e-06	0	0	0	0.011507	2e-06	0	0.005754	0	0	0.011507	0	0.011507	0.011508	1e-06	-1.21263e+07	86	-1	0.941807	4.325530e-01,1.771540e-01,2.183691e-02,1.510495e-01,1.406029e-01,1.710172e-02,2.640386e-02,2.701705e-02,6.281147e-03	0.343099	0.334321	0.067513	-1.37793e+07	10
PTP26.yag.bam	PTP28.yag.bam	17	19	8524668	0.988611	1e-06	0.011386	0	0	0	2e-06	1e-06	0	0.011388	3e-06	1e-06	0.005694	1e-06	0	0.011387	0	0.011387	0.011389	0	-1.13925e+07	114	-1	0.931493	4.528330e-01,1.447284e-01,1.774839e-02,1.924689e-01,1.345616e-01,2.023136e-02,1.897534e-02,1.385099e-02,4.602055e-03	0.272914	0.329805	0.095431	-1.29668e+07	10
PTP13.yag.bam	PTP31.yag.bam	3	23	8668339	0.988685	3e-06	0.011309	3e-06	0	0	0	0	0	0.011311	0	3e-06	0.005655	0	0	0.011309	0	0.011309	0.011312	-2e-06	-1.2118e+07	78	-1	0.947192	4.319823e-01,1.507698e-01,2.825331e-02,1.807390e-01,1.447844e-01,2.533899e-02,1.862393e-02,1.353383e-02,5.974332e-03	0.323773	0.346989	0.077324	-1.37645e+07	10
PTP19.yag.bam	PTP23.yag.bam	9	14	8726238	0.988707	0	0.011293	0	0	0	0	0	0	0.011293	0	0	0.005647	0	0	0.011293	0	0.011293	0.011293	0	-1.26836e+07	94	-1	0.953518	3.924741e-01,1.854229e-01,2.234533e-02,1.761112e-01,1.568657e-01,1.812387e-02,2.060379e-02,2.138031e-02,6.672753e-03	0.273796	0.353311	0.099287	-1.4169e+07	10
PTP10.yag.bam	TX101.yag.bam	0	35	8372178	0.989399	1e-06	0.0106	0	0	0	0	0	0	0.010601	0	0	0.0053	0	0	0.0106	0	0.0106	0.010601	0	-1.33568e+07	202	-1	0.91483	3.297614e-01,2.192469e-01,5.059297e-02,1.356026e-01,1.626261e-01,5.729331e-02,1.233419e-02,1.826550e-02,1.427705e-02	0.386944	0.329646	0.048662	-1.4585e+07	10
PTP12.yag.bam	PTP22.yag.bam	2	13	8612693	0.989685	6.6e-05	0.010249	0	0	0	0	0	0	0.010282	0	0	0.005141	0	0	0.010249	0	0.010249	0.010282	0	-1.26967e+07	179	-1	0.941111	3.860010e-01,1.516279e-01,2.280692e-02,2.020013e-01,1.613727e-01,2.660027e-02,2.253493e-02,2.081850e-02,6.236389e-03	0.280976	0.361506	0.097665	-1.4127e+07	10
PTP23.yag.bam	PTP6.yag.bam	14	27	8650276	0.989717	5e-06	0.010278	0	0	0	0	0	0	0.010281	0	0	0.00514	0	0	0.010278	0	0.010278	0.010281	0	-1.20332e+07	82	-1	0.945218	4.183986e-01,1.559639e-01,1.500692e-02,1.939087e-01,1.522630e-01,1.714135e-02,1.832568e-02,2.327429e-02,5.717475e-03	0.218915	0.359432	0.123195	-1.36255e+07	10
PTP13.yag.bam	PTP20.yag.bam	3	11	8622817	0.990187	1.4e-05	0.009799	0	0	0	0	0	0	0.009806	0	0	0.004903	0	0	0.009799	0	0.009799	0.009806	0	-1.1958e+07	70	-1	0.942218	4.294015e-01,1.544680e-01,2.672309e-02,1.773444e-01,1.520052e-01,2.192490e-02,1.835287e-02,1.643570e-02,3.344342e-03	0.296542	0.366058	0.091746	-1.3581e+07	10
PTP5.yag.bam	PTP7.yag.bam	26	28	8589938	0.990405	3e-06	0.009592	0	0	0	0	0	0	0.009594	0	0	0.004797	0	0	0.009592	0	0.009592	0.009594	0	-1.21893e+07	106	-1	0.938625	4.362315e-01,1.725990e-01,2.972133e-02,1.623939e-01,1.361697e-01,1.927070e-02,2.039407e-02,1.760449e-02,5.615325e-03	0.368036	0.32269	0.055788	-1.35555e+07	10
PTP19.yag.bam	PTP26.yag.bam	9	17	8665998	0.990968	3e-06	0.00903	0	0	0	0	0	0	0.009031	0	0	0.004516	0	0	0.00903	0	0.00903	0.009031	0	-1.21439e+07	78	-1	0.946936	4.105825e-01,1.722809e-01,1.752275e-02,1.808003e-01,1.554030e-01,1.463148e-02,2.317673e-02,2.058940e-02,5.013058e-03	0.261896	0.362243	0.105855	-1.37389e+07	10
PTP4.yag.bam	PTP9.yag.bam	25	30	8625899	0.991244	3.8e-05	0.008718	0	0	0	0	0	0	0.008737	0	0	0.004368	0	0	0.008718	0	0.008718	0.008737	0	-1.14544e+07	82	-1	0.942554	4.617668e-01,1.568060e-01,1.518718e-02,1.617821e-01,1.347708e-01,1.904031e-02,2.369202e-02,2.203937e-02,4.915509e-03	0.288484	0.338155	0.09061	-1.32817e+07	10
PTP17.yag.bam	PTP24.yag.bam	7	15	8568060	0.991302	1.8e-05	0.00866	2e-05	0	0	0	0	0	0.008669	0	2e-05	0.004335	0	0	0.00866	0	0.00866	0.008679	-1e-05	-1.16666e+07	70	-1	0.936234	4.344390e-01,1.492657e-01,2.446642e-02,1.885441e-01,1.461839e-01,2.409089e-02,1.417305e-02,1.307161e-02,5.765460e-03	0.264321	0.353433	0.103253	-1.33218e+07	10
PTP3.yag.bam	TX101.yag.bam	24	35	8396120	0.991364	3.5e-05	0.008601	0	0	0	0	0	0	0.008618	0	0	0.004309	0	0	0.008601	0	0.008601	0.008618	0	-1.44084e+07	102	-1	0.917446	2.741979e-01,2.015086e-01,4.431406e-02,1.862211e-01,1.707493e-01,5.740883e-02,1.785707e-02,2.755707e-02,2.018609e-02	0.364108	0.319237	0.056998	-1.52544e+07	10
PTP20.yag.bam	PTP8.yag.bam	11	29	8580330	0.99142	0	0.00858	0	0	0	0	0	0	0.00858	0	0	0.00429	0	0	0.00858	0	0.00858	0.00858	0	-1.19788e+07	118	-1	0.937575	4.268902e-01,1.781603e-01,2.020736e-02,1.598043e-01,1.441750e-01,1.870252e-02,2.272995e-02,2.306136e-02,6.268972e-03	0.297814	0.341109	0.087266	-1.36139e+07	10
PTP21.yag.bam	PTP8.yag.bam	12	29	8641223	0.991495	0	0.008504	0	0	0	0	0	0	0.008504	0	0	0.004252	0	0	0.008504	0	0.008504	0.008504	0	-1.26476e+07	78	-1	0.944229	3.902949e-01,1.628058e-01,1.904051e-02,1.873985e-01,1.582632e-01,2.012119e-02,3.169227e-02,2.445138e-02,5.932310e-03	0.32056	0.355241	0.07985	-1.41825e+07	10
PTP14.yag.bam	PTP6.yag.bam	4	27	8577414	0.991673	0	0.008326	0	0	0	0	0	1e-06	0.008327	1e-06	1e-06	0.004164	1e-06	1e-06	0.008326	1e-06	0.008327	0.008327	0	-1.17392e+07	98	-1	0.937256	4.296703e-01,1.556578e-01,1.684469e-02,1.830936e-01,1.476498e-01,1.627813e-02,1.900099e-02,2.688854e-02,4.916286e-03	0.242775	0.353429	0.112162	-1.34649e+07	10
PTP10.yag.bam	PTP23.yag.bam	0	14	8617397	0.991687	0	0.008313	0	0	0	0	0	0	0.008313	0	0	0.004157	0	0	0.008313	0	0.008313	0.008313	0	-1.22977e+07	62	-1	0.941625	3.941950e-01,1.817721e-01,2.254904e-02,1.755762e-01,1.627313e-01,1.884304e-02,2.061356e-02,1.766330e-02,6.056420e-03	0.265238	0.372368	0.10622	-1.38907e+07	10
PTP14.yag.bam	TX101.yag.bam	4	35	8383661	0.991728	7e-06	0.008264	0	0	0	0	0	0	0.008268	1e-06	0	0.004134	0	0	0.008264	0	0.008264	0.008269	0	-1.33518e+07	110	-1	0.916085	3.326071e-01,2.178482e-01,5.287743e-02,1.383310e-01,1.570797e-01,5.023886e-02,6.989801e-03,2.501407e-02,1.901387e-02	0.381127	0.319723	0.050088	-1.46344e+07	10
PTP21.yag.bam	PTP2.yag.bam	12	21	8369640	0.991916	9e-06	0.008075	0	0	0	0	0	0	0.00808	0	0	0.00404	0	0	0.008075	0	0.008075	0.00808	0	-1.16411e+07	102	-1	0.914553	3.813322e-01,1.872276e-01,3.626753e-03,1.678972e-01,1.902026e-01,6.676128e-03,1.995313e-02,4.060109e-02,2.483298e-03	0.123972	0.446504	0.182731	-1.30991e+07	14
PTP24.yag.bam	PTP9.yag.bam	15	30	8554831	0.992276	0	0.007722	0	0	2e-06	0	0	0	0.007722	3e-06	0	0.003861	0	0	0.007722	0	0.007722	0.007723	1e-06	-1.15323e+07	62	-1	0.934789	4.569076e-01,1.603688e-01,1.894629e-02,1.586273e-01,1.356188e-01,1.539126e-02,3.194769e-02,1.733265e-02,4.859546e-03	0.375272	0.336846	0.054307	-1.32101e+07	10
PTP23.yag.bam	PTP26.yag.bam	14	17	8650508	0.992293	2.3e-05	0.007684	0	0	0	0	0	0	0.007696	0	0	0.003848	0	0	0.007684	0	0.007684	0.007696	0	-1.20656e+07	94	-1	0.945243	4.086055e-01,1.650532e-01,1.584977e-02,1.884348e-01,1.591053e-01,1.563389e-02,1.763022e-02,2.399580e-02,5.691528e-03	0.210427	0.372963	0.12954	-1.37004e+07	10
PTP24.yag.bam	PTP31.yag.bam	15	23	8551799	0.992467	0	0.004444	0	0	0	1e-06	0.003086	1e-06	0.004446	0.003088	0.003087	0.002223	1e-06	1e-06	0.007531	1e-06	0.007531	0.007532	0	-1.19069e+07	94	-1	0.934457	4.484941e-01,1.589547e-01,2.963239e-02,1.556857e-01,1.301481e-01,2.277521e-02,2.757144e-02,1.928738e-02,7.450978e-03	0.439529	0.314438	0.025511	-1.3622e+07	10
PTP27.yag.bam	CFP51.yag.bam	18	33	8729754	0.992684	0	0.002015	0.005301	0	0	0	0	0	0.002015	0	0.005301	0.001008	0	0	0.002015	0	0.002015	0.004666	-0.002651	-1.14231e+07	107	-1	0.953903	4.881260e-01,1.147537e-01,1.701075e-02,1.958821e-01,1.164911e-01,1.585844e-02,3.523706e-02,1.288610e-02,3.754752e-03	0.448513	0.297453	0.020958	-1.30315e+07	10
PTP13.yag.bam	PTP17.yag.bam	3	7	8682499	0.992727	2e-06	0.007271	0	0	0	0	0	0	0.007272	0	0	0.003636	0	0	0.007271	0	0.007271	0.007272	0	-1.18747e+07	78	-1	0.948739	4.179480e-01,1.773708e-01,1.570931e-02,1.740287e-01,1.626504e-01,1.410838e-02,1.597349e-02,1.912537e-02,3.085582e-03	0.194791	0.39069	0.139851	-1.34761e+07	10
PTP13.yag.bam	PTP29.yag.bam	3	20	8657777	0.992739	0	0.007254	7e-06	0	0	0	0	0	0.007254	0	7e-06	0.003627	0	0	0.007254	0	0.007254	0.007257	-3e-06	-1.18026e+07	90	-1	0.946038	4.498266e-01,1.393376e-01,2.104189e-02,1.984259e-01,1.368020e-01,1.648647e-02,2.167431e-02,1.248474e-02,3.920413e-03	0.312248	0.334111	0.080223	-1.32439e+07	10
PTP18.yag.bam	PTP3.yag.bam	8	24	8645881	0.992748	0	0.007252	0	0	0	0	0	0	0.007252	0	0	0.003626	0	0	0.007252	0	0.007252	0.007252	0	-1.29801e+07	158	-1	0.944738	3.653586e-01,2.321060e-01,3.421215e-02,1.407361e-01,1.650517e-01,2.491797e-02,1.366743e-02,1.839925e-02,5.550754e-03	0.290088	0.355685	0.092853	-1.41676e+07	10
PTP27.yag.bam	PTP9.yag.bam	18	30	8581904	0.993082	3.7e-05	0.006881	0	0	0	0	0	0	0.006899	0	0	0.00345	0	0	0.006881	0	0.006881	0.0069	0	-1.15603e+07	74	-1	0.937747	4.508485e-01,1.535613e-01,1.747476e-02,1.744513e-01,1.353706e-01,1.596581e-02,2.315013e-02,2.336068e-02,5.816888e-03	0.300101	0.33182	0.084818	-1.33292e+07	10
PTP16.yag.bam	PTP25.yag.bam	6	16	8609086	0.993214	0	0.006785	0	0	0	0	0	0	0.006786	0	0	0.003393	0	0	0.006785	0	0.006786	0.006786	0	-1.16538e+07	82	-1	0.940717	4.447249e-01,1.667191e-01,1.826913e-02,1.782365e-01,1.398772e-01,1.791090e-02,1.740002e-02,1.324773e-02,3.614541e-03	0.255003	0.339686	0.104501	-1.31389e+07	10
PTP23.yag.bam	TX101.yag.bam	14	35	8415902	0.993488	5e-06	0.006505	1e-06	0	0	0	0	0	0.006508	0	1e-06	0.003254	0	0	0.006505	0	0.006506	0.006509	-1e-06	-1.35805e+07	78	-1	0.919608	3.214778e-01,2.177112e-01,5.276626e-02,1.475758e-01,1.601451e-01,5.219261e-02,9.400568e-03,2.200059e-02,1.673010e-02	0.388191	0.319239	0.047135	-1.47693e+07	10
PTP10.yag.bam	PTP5.yag.bam	0	26	8554655	0.993667	3.7e-05	0.006296	0	0	0	0	0	0	0.006315	0	0	0.003157	0	0	0.006296	0	0.006296	0.006315	0	-1.20457e+07	70	-1	0.934769	4.233592e-01,1.564126e-01,1.875657e-02,1.936723e-01,1.435261e-01,1.983852e-02,2.250292e-02,1.674106e-02,5.190660e-03	0.28747	0.335401	0.090553	-1.34408e+07	10
PTP17.yag.bam	PTP30.yag.bam	7	22	8618932	0.993846	0	0.006154	0	0	0	0	0	0	0.006154	0	0	0.003077	0	0	0.006154	0	0.006154	0.006154	0	-1.21467e+07	102	-1	0.941793	4.109244e-01,1.704037e-01,2.679751e-02,1.807384e-01,1.567128e-01,2.147166e-02,1.513746e-02,1.368844e-02,4.125609e-03	0.267591	0.365949	0.104102	-1.3629e+07	10
PTP30.yag.bam	PTP4.yag.bam	22	25	8575326	0.994103	0	0.005884	0	0	0	1e-06	0	1.2e-05	0.005897	1.4e-05	1.2e-05	0.002955	1.3e-05	1.2e-05	0.005884	1.2e-05	0.005896	0.005897	0	-1.21214e+07	70	-1	0.937028	4.265801e-01,1.547132e-01,2.543419e-02,1.784841e-01,1.419661e-01,2.037955e-02,2.979449e-02,1.759895e-02,5.049243e-03	0.389027	0.332938	0.048097	-1.37126e+07	10
PTP18.yag.bam	PTP31.yag.bam	8	23	8644558	0.994114	0	0.005885	0	0	0	0	0	0	0.005885	0	0	0.002943	0	0	0.005885	0	0.005885	0.005885	0	-1.19168e+07	78	-1	0.944593	4.452688e-01,1.592352e-01,2.763170e-02,1.682094e-01,1.351842e-01,2.677618e-02,1.783381e-02,1.461837e-02,5.242220e-03	0.336323	0.326292	0.069231	-1.35977e+07	10
PTP29.yag.bam	TX101.yag.bam	20	35	8386143	0.994688	0	0	0	0	8.5e-05	0	0.005227	0	0	0.005312	0.005227	0	0	0	0.005227	0	0.005227	0.005269	4.2e-05	-1.30488e+07	102	-1	0.916356	3.380305e-01,2.597865e-01,7.512059e-02,1.193259e-01,1.261437e-01,3.948183e-02,2.016028e-02,1.441085e-02,7.539823e-03	0.755336	0.238779	-0.094001	-1.42965e+07	10
PTP17.yag.bam	PTP8.yag.bam	7	29	8636112	0.994908	5e-05	0.005042	0	0	0	0	0	0	0.005067	0	0	0.002534	0	0	0.005042	0	0.005042	0.005067	0	-1.18871e+07	82	-1	0.94367	4.163792e-01,1.724115e-01,1.930342e-02,1.785105e-01,1.578264e-01,2.263806e-02,1.509996e-02,1.453561e-02,3.295458e-03	0.217982	0.373554	0.126494	-1.35066e+07	10
PTP12.yag.bam	PTP29.yag.bam	2	20	8628657	0.995085	0	0.004864	5.1e-05	0	0	0	0	0	0.004864	0	5.1e-05	0.002432	0	0	0.004864	0	0.004864	0.004889	-2.5e-05	-1.23314e+07	90	-1	0.942856	4.144926e-01,1.285202e-01,1.646100e-02,2.290260e-01,1.424802e-01,1.961091e-02,2.683140e-02,1.718055e-02,5.397140e-03	0.303849	0.325572	0.082284	-1.35849e+07	10
PTP29.yag.bam	PTP7.yag.bam	20	28	8606229	0.995254	0	0.002902	0	0	0	0	0.001844	0	0.002902	0.001844	0.001844	0.001451	0	0	0.004746	0	0.004746	0.004746	0	-1.18686e+07	94	-1	0.940405	4.560682e-01,1.857413e-01,2.843924e-02,1.446854e-01,1.243061e-01,1.926217e-02,1.816545e-02,1.646560e-02,6.866668e-03	0.374919	0.301159	0.050583	-1.33424e+07	10
PTP14.yag.bam	CFP51.yag.bam	4	33	8736430	0.995574	0	2e-06	0.004423	0	0	0	0	0	3e-06	0	0.004423	1e-06	0	0	2e-06	0	2e-06	0.002214	-0.002212	-1.15119e+07	110	-1	0.954632	4.700332e-01,1.128206e-01,1.759185e-02,2.114180e-01,1.212735e-01,1.664373e-02,3.759794e-02,1.025160e-02,2.369605e-03	0.455085	0.298465	0.01835	-1.31443e+07	10
PTP17.yag.bam	PTP1.yag.bam	7	10	8401611	0.995954	0	0.004045	0	0	0	0	0	0	0.004045	0	0	0.002023	0	0	0.004045	0	0.004046	0.004046	0	-1.11693e+07	107	-1	0.918046	3.941517e-01,2.073497e-01,7.425321e-03,1.588857e-01,1.897740e-01,9.047730e-03,1.107337e-02,2.008919e-02,2.203306e-03	0.097478	0.458534	0.197151	-1.27148e+07	10
PTP29.yag.bam	PTP6.yag.bam	20	27	8609182	0.996398	0	0.003601	0	0	1e-06	0	0	0	0.003601	1e-06	0	0.0018	0	0	0.003601	0	0.003601	0.003601	0	-1.14696e+07	94	-1	0.940728	4.659579e-01,1.837858e-01,2.037931e-02,1.457562e-01,1.287350e-01,1.385743e-02,1.879571e-02,1.907431e-02,3.658344e-03	0.304308	0.320516	0.081273	-1.30188e+07	10
PTP23.yag.bam	PTP31.yag.bam	14	23	8670252	0.996545	0	0.003455	0	0	0	0	0	0	0.003455	0	0	0.001727	0	0	0.003455	0	0.003455	0.003455	0	-1.23401e+07	86	-1	0.947401	4.202499e-01,1.435668e-01,2.615449e-02,1.896558e-01,1.458269e-01,2.716746e-02,2.150199e-02,1.963517e-02,6.241532e-03	0.326802	0.340971	0.075205	-1.40208e+07	10
PTP26.yag.bam	PTP29.yag.bam	17	20	8606892	0.997093	0	0.002905	2e-06	0	0	0	0	0	0.002906	0	2e-06	0.001453	0	0	0.002905	0	0.002906	0.002907	-1e-06	-1.14992e+07	102	-1	0.940477	4.563127e-01,1.374936e-01,2.052164e-02,1.943645e-01,1.361534e-01,1.789830e-02,1.960843e-02,1.455258e-02,3.094918e-03	0.294742	0.336647	0.087797	-1.30832e+07	10
PTP13.yag.bam	PTP24.yag.bam	3	15	8587350	0.997182	0	0.002818	0	0	0	0	0	0	0.002818	0	0	0.001409	0	0	0.002818	0	0.002818	0.002818	0	-1.19471e+07	110	-1	0.938342	4.321858e-01,1.514352e-01,2.705712e-02,1.870670e-01,1.416496e-01,2.243257e-02,1.707494e-02,1.643208e-02,4.665642e-03	0.311558	0.336062	0.080806	-1.34835e+07	10
PTP18.yag.bam	PTP24.yag.bam	8	15	8571481	0.997208	0	0.002792	0	0	0	0	0	0	0.002792	0	0	0.001396	0	0	0.002792	0	0.002792	0.002792	0	-1.17608e+07	106	-1	0.936608	4.443690e-01,1.610849e-01,2.609208e-02,1.748183e-01,1.336176e-01,2.232281e-02,1.708530e-02,1.486890e-02,5.741069e-03	0.323141	0.320986	0.07381	-1.33316e+07	10
PTP28.yag.bam	PTP4.yag.bam	19	25	8536376	0.997247	2.7e-05	0.002724	0	0	0	0	0	2e-06	0.00274	2e-06	2e-06	0.001371	2e-06	2e-06	0.002724	2e-06	0.002726	0.00274	0	-1.14218e+07	86	-1	0.932772	4.681497e-01,1.688522e-01,2.707773e-02,1.489352e-01,1.247505e-01,1.965795e-02,1.766264e-02,2.074295e-02,4.171081e-03	0.358639	0.309609	0.058039	-1.30873e+07	10
PTP22.yag.bam	CFP51.yag.bam	13	33	8758088	0.997474	0	0	0.002526	0	0	0	0	0	0	0	0.002526	0	0	0	0	0	0	0.001263	-0.001263	-1.1618e+07	114	-1	0.956999	4.775509e-01,1.122280e-01,1.838660e-02,2.026245e-01,1.199517e-01,1.413484e-02,3.827951e-02,1.281943e-02,4.024536e-03	0.472408	0.301028	0.011379	-1.32097e+07	10
PTP24.yag.bam	PTP29.yag.bam	15	20	8547636	0.997638	0	0	2e-06	0	0	0	0.002359	0	0	0.002359	0.002362	0	0	0	0.002359	0	0.002359	0.002361	-1e-06	-1.16044e+07	114	-1	0.934003	4.634752e-01,1.519637e-01,2.082887e-02,1.744302e-01,1.184914e-01,1.664477e-02,3.253270e-02,1.751824e-02,4.114865e-03	0.450341	0.286267	0.019695	-1.3142e+07	10
PTP12.yag.bam	PTP26.yag.bam	2	17	8622115	0.997653	0	0.002347	0	0	0	0	0	0	0.002347	0	0	0.001174	0	0	0.002347	0	0.002347	0.002347	0	-1.23817e+07	102	-1	0.942141	3.850312e-01,1.602569e-01,1.441387e-02,2.044469e-01,1.681340e-01,1.828481e-02,2.535159e-02,1.956589e-02,4.514901e-03	0.236511	0.380118	0.119925	-1.38302e+07	10
PTP22.yag.bam	PTP25.yag.bam	13	16	8621708	0.997655	0	0.002345	0	0	0	0	0	0	0.002345	0	0	0.001173	0	0	0.002345	0	0.002345	0.002345	0	-1.20061e+07	110	-1	0.942096	4.328321e-01,1.580945e-01,1.918946e-02,1.760186e-01,1.420232e-01,1.625033e-02,3.222021e-02,1.893845e-02,4.433147e-03	0.361981	0.337579	0.060005	-1.36224e+07	10
PTP22.yag.bam	PTP28.yag.bam	13	19	8540125	0.997791	0	0.002209	0	0	0	0	0	0	0.002209	0	0	0.001105	0	0	0.002209	0	0.002209	0.002209	0	-1.17416e+07	82	-1	0.933182	4.429213e-01,1.483656e-01,1.896332e-02,1.901470e-01,1.276701e-01,1.617257e-02,3.108738e-02,1.728371e-02,7.389022e-03	0.392031	0.302522	0.043948	-1.33491e+07	10
PTP16.yag.bam	PTP31.yag.bam	6	23	8590313	0.997934	0	0.002066	0	0	0	0	0	0	0.002066	0	0	0.001033	0	0	0.002066	0	0.002066	0.002066	0	-1.17693e+07	94	-1	0.938666	4.430469e-01,1.575128e-01,3.000225e-02,1.735819e-01,1.369043e-01,2.456008e-02,1.504027e-02,1.414641e-02,5.204998e-03	0.329007	0.330014	0.072745	-1.34494e+07	10
PTP29.yag.bam	PTP8.yag.bam	20	29	8611819	0.998269	0	0.001731	0	0	0	0	0	0	0.001731	1e-06	0	0.000866	0	0	0.001731	0	0.001731	0.001731	0	-1.18174e+07	78	-1	0.941016	4.489357e-01,1.981068e-01,2.321550e-02,1.394348e-01,1.318140e-01,1.701059e-02,2.073476e-02,1.583294e-02,4.915012e-03	0.333426	0.318134	0.069263	-1.32692e+07	10
PTP26.yag.bam	PTP6.yag.bam	17	27	8604083	0.998504	1e-06	0.001495	0	0	0	0	0	0	0.001496	0	0	0.000748	0	0	0.001495	0	0.001495	0.001496	0	-1.15218e+07	118	-1	0.94017	4.351197e-01,1.625189e-01,1.684714e-02,1.778304e-01,1.521976e-01,1.822942e-02,1.768523e-02,1.671726e-02,2.854340e-03	0.226892	0.371369	0.12231	-1.32491e+07	10
PTP31.yag.bam	PTP7.yag.bam	23	28	8610432	0.99871	0	0	0	0	0	0	0.00129	0	0	0.00129	0.00129	0	0	0	0.00129	0	0.00129	0.00129	0	-1.21737e+07	70	-1	0.940864	4.251207e-01,1.742710e-01,3.215335e-02,1.613647e-01,1.293831e-01,1.799700e-02,3.335652e-02,2.181696e-02,4.536574e-03	0.506325	0.293413	-0.002581	-1.394e+07	10
PTP19.yag.bam	PTP21.yag.bam	9	12	8703677	0.998794	1e-06	0.001205	0	0	0	0	0	0	0.001206	0	0	0.000603	0	0	0.001205	0	0.001205	0.001206	0	-1.293e+07	82	-1	0.951053	3.848882e-01,1.844928e-01,3.102951e-02,1.669512e-01,1.581066e-01,2.579753e-02,2.045670e-02,2.319160e-02,5.085876e-03	0.325642	0.349856	0.076934	-1.44183e+07	10
PTP27.yag.bam	PTP30.yag.bam	18	22	8561018	0.998849	0	0.00115	0	0	0	0	0	0	0.001151	0	0	0.000575	0	0	0.00115	0	0.00115	0.001151	0	-1.22676e+07	90	-1	0.935465	4.194800e-01,1.741191e-01,2.849362e-02,1.612367e-01,1.452616e-01,1.905486e-02,2.609914e-02,2.132308e-02,4.931943e-03	0.375824	0.337561	0.054147	-1.37859e+07	10
PTP20.yag.bam	TX101.yag.bam	11	35	8356606	0.998992	0	0.001005	0	1e-06	2e-06	0	0	0	0.001006	2e-06	1e-06	0.000503	0	1e-06	0.001005	0	0.001005	0.001007	1e-06	-1.32104e+07	94	-1	0.913129	3.429371e-01,2.292496e-01,5.524642e-02,1.225120e-01,1.475403e-01,4.984323e-02,1.201254e-02,2.341270e-02,1.724606e-02	0.455869	0.29971	0.018084	-1.45142e+07	10
PTP15.yag.bam	PTP22.yag.bam	5	13	8655187	0.999483	1.2e-05	0.000504	0	0	0	0	0	0	0.00051	0	0	0.000255	0	0	0.000504	0	0.000504	0.000511	0	-1.23282e+07	86	-1	0.945755	3.967905e-01,1.598379e-01,1.888837e-02,1.916554e-01,1.566265e-01,2.868956e-02,2.188743e-02,1.765893e-02,7.965367e-03	0.260338	0.357091	0.105577	-1.40891e+07	10
PTP26.yag.bam	PTP2.yag.bam	17	21	8340828	1	0	0	0	0	0	0	0	0	0.0012	1e-06	1e-06	0.0006	0	0	0.001201	0	0.001201	0.001201	0	-1.08857e+07	159	-1.08857e+07	0.911405	4.040582e-01,2.051612e-01,6.023205e-03,1.516164e-01,1.894917e-01,5.854225e-03,1.310107e-02,2.377282e-02,9.212411e-04	0.100924	0.46727	0.197603	-1.24893e+07	11
PTP15.yag.bam	PTP9.yag.bam	5	30	8676935	1	0	0	0	0	0	0	0	0	0.001021	0	0	0.00051	0	0	0.001021	0	0.001021	0.001021	0	-1.18894e+07	90	-1.18894e+07	0.948131	4.208700e-01,1.382433e-01,1.536109e-02,2.038496e-01,1.553153e-01,1.894534e-02,2.256373e-02,2.009116e-02,4.760503e-03	0.244179	0.370633	0.114875	-1.36439e+07	10
PTP16.yag.bam	PTP5.yag.bam	6	26	8567995	1	0	0	0	0	0	0	0	0	0.000441	0	0	0.000221	0	0	0.00044	0	0.00044	0.000441	0	-1.17825e+07	86	-1.17825e+07	0.936227	4.406528e-01,1.677223e-01,2.149897e-02,1.806486e-01,1.357259e-01,1.943097e-02,1.743602e-02,1.415289e-02,2.731570e-03	0.286865	0.322474	0.088545	-1.31492e+07	10
PTP16.yag.bam	PTP8.yag.bam	6	29	8585556	1	0	0	0	0	0	0	0	0	0.000303	0	0	0.000152	0	0	0.000303	0	0.000303	0.000303	0	-1.18345e+07	94	-1.18345e+07	0.938146	4.261020e-01,1.837457e-01,2.009072e-02,1.683734e-01,1.460687e-01,2.130897e-02,1.491296e-02,1.559428e-02,3.803269e-03	0.239639	0.34448	0.111664	-1.33435e+07	10
PTP15.yag.bam	PTP4.yag.bam	5	25	8676540	1	0	0	0	0	0	0	0	0	0.000269	0	0	0.000135	0	0	0.000269	0	0.000269	0.000269	0	-1.20409e+07	114	-1.20409e+07	0.948088	4.156274e-01,1.383167e-01,2.054989e-02,1.958071e-01,1.580679e-01,2.421901e-02,2.240751e-02,1.920943e-02,5.795024e-03	0.271765	0.375896	0.104014	-1.38923e+07	10
PTP23.yag.bam	PTP5.yag.bam	14	26	8636488	1	0	0	0	0	0	0	0	0	0.000207	0	3e-06	0.000104	0	0	0.000207	0	0.000207	0.000208	-1e-06	-1.23306e+07	75	-1.23306e+07	0.943711	4.133825e-01,1.551860e-01,2.088704e-02,1.999453e-01,1.450710e-01,1.821880e-02,2.514332e-02,1.772508e-02,4.440909e-03	0.317295	0.33189	0.077817	-1.37182e+07	10
PTP25.yag.bam	PTP7.yag.bam	16	28	8630767	1	0	0	0	0	0	0	0	0	0.000179	0	0	9e-05	0	0	0.000177	0	0.000177	0.000179	0	-1.20606e+07	62	-1.20606e+07	0.943086	4.352525e-01,1.766135e-01,2.834777e-02,1.653371e-01,1.343434e-01,2.035850e-02,1.832628e-02,1.558499e-02,5.835798e-03	0.347423	0.316424	0.063403	-1.35752e+07	10
PTP1.yag.bam	PTP28.yag.bam	10	19	8310392	1	0	0	0	0	0	0	0	0	0.000152	0	0	7.6e-05	0	0	0.00012	0	0.00012	0.000153	0	-1.10218e+07	118	-1.10218e+07	0.908079	4.240059e-01,1.277163e-01,1.239609e-02,2.344921e-01,1.549681e-01,2.762445e-02,6.671432e-03,9.156245e-03,2.969398e-03	0.123042	0.370687	0.164803	-1.23682e+07	10
PTP17.yag.bam	PTP2.yag.bam	7	21	8359319	1	0	0	0	0	0	0	0	0	0.000138	0	0	6.9e-05	0	0	0.000138	0	0.000138	0.000138	0	-1.08804e+07	114	-1.08804e+07	0.913425	3.988891e-01,2.046670e-01,5.636644e-03,1.584464e-01,1.928667e-01,6.038948e-03,1.227886e-02,2.001186e-02,1.164554e-03	0.092891	0.473781	0.202653	-1.2493e+07	14
PTP16.yag.bam	PTP9.yag.bam	6	30	8591680	1	0	0	0	0	0	0	0	0	0.000109	0	0	5.4e-05	0	0	0.000109	0	0.000109	0.000109	0	-1.13917e+07	106	-1.13917e+07	0.938815	4.505191e-01,1.605035e-01,1.870795e-02,1.797589e-01,1.392358e-01,1.698151e-02,1.721751e-02,1.358152e-02,3.494198e-03	0.258019	0.342312	0.103781	-1.30439e+07	10
PTP24.yag.bam	PTP25.yag.bam	15	16	8571528	1	0	0	0	0	0	0	0	0	0.000108	0	0	5.4e-05	0	0	0.000104	0	0.000105	0.000108	0	-1.17951e+07	70	-1.17951e+07	0.936613	4.484199e-01,1.694180e-01,1.840403e-02,1.656191e-01,1.276742e-01,1.628371e-02,2.643955e-02,2.259173e-02,5.149825e-03	0.351235	0.304889	0.060368	-1.33263e+07	10
PTP14.yag.bam	PTP5.yag.bam	4	26	8564643	1	0	0	0	0	0	0	0	0	9.8e-05	0	0	4.9e-05	0	0	9.8e-05	0	9.8e-05	9.8e-05	0	-1.2039e+07	62	-1.2039e+07	0.935861	4.208314e-01,1.578433e-01,2.348024e-02,1.895074e-01,1.419915e-01,1.557111e-02,2.906431e-02,1.701765e-02,4.693169e-03	0.370054	0.328316	0.055582	-1.35748e+07	10
PTP21.yag.bam	PTP23.yag.bam	12	14	8687717	1	0	0	0	0	0	0	0	0	9.4e-05	0	0	4.7e-05	0	0	9.4e-05	0	9.4e-05	9.4e-05	0	-1.28503e+07	78	-1.28503e+07	0.949309	3.754558e-01,1.789258e-01,1.801330e-02,1.834840e-01,1.604478e-01,2.175798e-02,3.045778e-02,2.401825e-02,7.439369e-03	0.302099	0.351353	0.087104	-1.44218e+07	10
PTP7.yag.bam	PTP8.yag.bam	28	29	8607054	1	0	0	0	0	0	0	0	0	8.9e-05	0	0	4.4e-05	0	0	8.9e-05	0	8.9e-05	8.9e-05	0	-1.22408e+07	82	-1.22408e+07	0.940495	4.182328e-01,1.791894e-01,2.164216e-02,1.637330e-01,1.442868e-01,1.831136e-02,2.735193e-02,2.204549e-02,5.207137e-03	0.339561	0.333786	0.068912	-1.37816e+07	10
PTP4.yag.bam	TX101.yag.bam	25	35	8391992	1	0	0	0	0	0	0	0	0	8.3e-05	1e-06	0	4.2e-05	1e-06	0	8.2e-05	0	8.2e-05	8.3e-05	0	-1.31264e+07	90	-1.31264e+07	0.916995	3.504523e-01,2.314423e-01,5.452089e-02,1.135701e-01,1.465703e-01,5.214916e-02,1.344771e-02,2.243470e-02,1.541262e-02	0.463727	0.300617	0.014919	-1.45124e+07	10
PTP22.yag.bam	TX101.yag.bam	13	35	8400183	1	0	0	0	0	0	0	0	0	7.5e-05	4e-06	4e-06	3.9e-05	4e-06	4e-06	5.1e-05	4e-06	5.4e-05	7.5e-05	0	-1.34485e+07	86	-1.34485e+07	0.91789	3.363657e-01,2.241575e-01,5.119158e-02,1.279739e-01,1.502855e-01,5.382789e-02,1.340246e-02,2.587843e-02,1.691708e-02	0.429809	0.302731	0.028805	-1.4742e+07	10
PTP22.yag.bam	PTP8.yag.bam	13	29	8597522	1	0	0	0	0	0	0	0	0	7.4e-05	0	0	3.7e-05	0	0	7.4e-05	0	7.4e-05	7.4e-05	0	-1.2185e+07	94	-1.2185e+07	0.939454	4.123327e-01,1.770112e-01,2.098647e-02,1.677899e-01,1.480056e-01,1.822155e-02,2.990155e-02,1.970323e-02,6.047871e-03	0.343825	0.34133	0.068111	-1.38374e+07	10
PTP28.yag.bam	PTP7.yag.bam	19	28	8523726	1	0	0	0	0	0	0	0	0	7.3e-05	0	2e-06	3.7e-05	0	1e-06	7.1e-05	0	7.2e-05	7.3e-05	0	-1.17617e+07	106	-1.17618e+07	0.93139	4.516924e-01,1.838415e-01,2.879460e-02,1.512693e-01,1.224921e-01,1.933826e-02,1.696302e-02,1.889145e-02,6.717397e-03	0.373556	0.292275	0.050098	-1.32361e+07	10
PTP26.yag.bam	PTP7.yag.bam	17	28	8600294	1	0	0	0	0	0	0	0	0	7.1e-05	0	0	3.6e-05	0	0	7.1e-05	0	7.1e-05	7.1e-05	0	-1.19191e+07	106	-1.19191e+07	0.939756	4.223957e-01,1.643293e-01,2.789201e-02,1.791654e-01,1.475434e-01,2.143866e-02,1.759931e-02,1.437735e-02,5.258827e-03	0.308325	0.347323	0.083869	-1.35984e+07	10
PTP15.yag.bam	PTP17.yag.bam	5	7	8697457	1	0	0	0	0	0	0	0	0	6.4e-05	0	0	3.2e-05	0	0	6.4e-05	0	6.4e-05	6.4e-05	0	-1.2038e+07	78	-1.2038e+07	0.950373	3.962536e-01,1.637462e-01,1.530482e-02,1.901640e-01,1.725215e-01,1.451852e-02,2.160428e-02,2.282317e-02,3.063900e-03	0.213939	0.402936	0.134054	-1.38145e+07	10
PTP10.yag.bam	PTP22.yag.bam	0	13	8583054	1	0	0	0	0	0	0	0	0	6.4e-05	0	0	3.2e-05	0	0	6.3e-05	0	6.3e-05	6.4e-05	0	-1.21284e+07	82	-1.21284e+07	0.937873	4.098260e-01,1.644881e-01,2.425686e-02,1.826136e-01,1.495199e-01,2.489374e-02,1.803841e-02,1.981326e-02,6.550044e-03	0.282874	0.344433	0.093985	-1.38226e+07	10
PTP15.yag.bam	PTP8.yag.bam	5	29	8670629	1	0	0	0	0	0	0	0	0	6.4e-05	0	0	3.2e-05	0	0	6.3e-05	0	6.3e-05	6.4e-05	0	-1.23344e+07	70	-1.23344e+07	0.947442	3.939986e-01,1.628980e-01,1.778459e-02,1.925190e-01,1.626196e-01,2.275337e-02,2.279732e-02,2.009391e-02,4.535559e-03	0.249551	0.370562	0.112585	-1.39831e+07	10
PTP10.yag.bam	PTP19.yag.bam	0	9	8629423	1	0	0	0	0	0	0	0	0	6.1e-05	0	0	3.1e-05	0	0	4.7e-05	0	4.7e-05	6.1e-05	0	-1.23713e+07	106	-1.23713e+07	0.942939	4.001085e-01,1.816134e-01,1.697487e-02,1.827359e-01,1.481787e-01,2.602689e-02,1.855345e-02,1.985064e-02,5.957656e-03	0.239767	0.332422	0.109148	-1.38675e+07	10
PTP26.yag.bam	PTP5.yag.bam	17	26	8588447	1	0	0	0	0	0	0	0	0	6e-05	0	0	3e-05	0	0	6e-05	0	6e-05	6e-05	0	-1.18169e+07	78	-1.18169e+07	0.938462	4.297577e-01,1.633820e-01,2.147102e-02,1.889728e-01,1.407824e-01,1.837467e-02,1.987660e-02,1.359183e-02,3.790909e-03	0.293699	0.330732	0.087233	-1.33215e+07	10
PTP17.yag.bam	PTP25.yag.bam	7	16	8661598	1	0	0	0	0	0	0	0	0	4.8e-05	0	0	2.4e-05	0	0	4.7e-05	0	4.7e-05	4.8e-05	0	-1.17105e+07	74	-1.17105e+07	0.946455	4.314963e-01,1.593854e-01,1.702172e-02,1.919046e-01,1.477116e-01,1.958353e-02,1.749657e-02,1.214492e-02,3.255338e-03	0.233687	0.353769	0.115964	-1.33188e+07	10
PTP10.yag.bam	PTP13.yag.bam	0	3	8617538	1	0	0	0	0	0	0	0	0	4.5e-05	0	0	2.2e-05	0	0	4.4e-05	0	4.4e-05	4.5e-05	0	-1.20824e+07	86	-1.20824e+07	0.941641	4.066240e-01,1.715134e-01,2.031702e-02,1.838284e-01,1.589886e-01,1.435474e-02,2.103010e-02,1.981007e-02,3.533625e-03	0.260063	0.369008	0.107839	-1.36438e+07	10
PTP22.yag.bam	PTP31.yag.bam	13	23	8630792	1	0	0	0	0	0	0	0	0	4.4e-05	0	0	2.2e-05	0	0	4.4e-05	0	4.4e-05	4.4e-05	0	-1.21597e+07	86	-1.21597e+07	0.943089	4.312928e-01,1.446678e-01,3.400395e-02,1.707775e-01,1.431066e-01,2.056919e-02,2.940004e-02,2.112347e-02,5.058656e-03	0.443054	0.340291	0.025334	-1.39742e+07	10
PTP7.yag.bam	PTP9.yag.bam	28	30	8612465	1	0	0	0	0	0	0	0	0	4.3e-05	0	0	2.2e-05	0	0	4.3e-05	0	4.3e-05	4.3e-05	0	-1.17958e+07	102	-1.17958e+07	0.941086	4.435702e-01,1.552904e-01,2.003422e-02,1.733408e-01,1.380649e-01,1.513740e-02,3.046031e-02,2.014289e-02,3.958960e-03	0.36573	0.333163	0.057927	-1.34696e+07	10
PTP20.yag.bam	PTP2.yag.bam	11	21	8315733	1	0	0	0	0	0	0	0	0	4.1e-05	0	0	2e-05	0	0	1e-06	0	1e-06	4.1e-05	0	-1.09963e+07	90	-1.09963e+07	0.908662	4.138173e-01,2.077652e-01,4.406813e-03,1.414235e-01,1.733307e-01,6.480129e-03,1.355051e-02,3.729514e-02,1.930792e-03	0.103602	0.42181	0.185791	-1.25644e+07	14
PTP24.yag.bam	PTP8.yag.bam	15	29	8549995	1	0	0	0	0	0	0	0	0	3.9e-05	0	0	2e-05	0	0	3.9e-05	0	3.9e-05	3.9e-05	0	-1.19784e+07	90	-1.19784e+07	0.93426	4.290721e-01,1.841984e-01,2.309708e-02,1.528372e-01,1.393530e-01,1.723177e-02,2.741502e-02,2.189457e-02,4.900798e-03	0.362476	0.326603	0.058529	-1.35437e+07	13
PTP24.yag.bam	PTP5.yag.bam	15	26	8533292	1	0	0	0	0	0	0	0	0	3.5e-05	0	0	1.8e-05	0	0	3.5e-05	0	3.5e-05	3.5e-05	0	-1.1928e+07	70	-1.1928e+07	0.932435	4.440618e-01,1.705910e-01,2.168569e-02,1.674344e-01,1.253532e-01,1.662051e-02,2.724584e-02,2.163203e-02,5.375575e-03	0.390349	0.294803	0.043845	-1.33392e+07	10
PTP22.yag.bam	PTP9.yag.bam	13	30	8603630	1	0	0	0	0	0	0	0	0	3.4e-05	0	0	1.7e-05	0	0	3.4e-05	0	3.4e-05	3.4e-05	0	-1.1741e+07	62	-1.1741e+07	0.940121	4.375292e-01,1.553310e-01,1.729474e-02,1.836019e-01,1.349341e-01,1.564379e-02,2.721227e-02,2.216181e-02,6.291180e-03	0.329843	0.320322	0.071017	-1.35196e+07	10
PTP4.yag.bam	PTP5.yag.bam	25	26	8601617	1	0	0	0	0	0	0	0	0	3.1e-05	3e-06	3e-06	1.7e-05	3e-06	3e-06	2.8e-05	3e-06	3.1e-05	3.1e-05	0	-1.18471e+07	83	-1.18471e+07	0.939901	4.443495e-01,1.670872e-01,2.240286e-02,1.657329e-01,1.323558e-01,1.740417e-02,2.832526e-02,1.853814e-02,3.804273e-03	0.383271	0.315516	0.048778	-1.34486e+07	10
PTP16.yag.bam	PTP28.yag.bam	6	19	8503680	1	0	0	0	0	0	0	0	0	3e-05	1e-06	1e-06	1.5e-05	1e-06	1e-06	2e-05	1e-06	2.1e-05	3e-05	0	-1.13595e+07	70	-1.13595e+07	0.929199	4.581974e-01,1.547419e-01,1.779174e-02,1.875781e-01,1.261181e-01,2.112937e-02,1.855815e-02,1.219322e-02,3.692012e-03	0.288221	0.306118	0.085077	-1.28277e+07	10
PTP12.yag.bam	PTP9.yag.bam	2	30	8633477	1	0	0	0	0	0	0	0	0	2.9e-05	0	0	1.5e-05	0	0	2.9e-05	0	2.9e-05	2.9e-05	0	-1.22579e+07	86	-1.22579e+07	0.943382	4.028332e-01,1.401649e-01,1.649211e-02,2.157230e-01,1.565818e-01,1.880234e-02,2.893692e-02,1.662521e-02,3.840462e-03	0.29013	0.35852	0.093294	-1.3707e+07	10
PTP1.yag.bam	PTP30.yag.bam	10	22	8343889	1	0	0	0	0	0	0	0	0	2.8e-05	0	0	1.4e-05	0	0	2.7e-05	0	2.7e-05	2.9e-05	0	-1.17084e+07	78	-1.17084e+07	0.911739	3.847939e-01,1.585543e-01,2.127561e-02,2.134370e-01,1.738374e-01,2.940790e-02,8.571128e-03,7.512097e-03,2.610655e-03	0.171693	0.396203	0.150867	-1.30047e+07	10
PTP22.yag.bam	PTP24.yag.bam	13	15	8532537	1	0	0	0	0	0	0	0	0	2.6e-05	0	4e-06	1.3e-05	0	0	2.6e-05	0	2.6e-05	2.8e-05	-2e-06	-1.19691e+07	70	-1.19691e+07	0.932353	4.320889e-01,1.507911e-01,2.746307e-02,1.769469e-01,1.361388e-01,2.074913e-02,2.826235e-02,2.141641e-02,6.143322e-03	0.409328	0.319853	0.038444	-1.36656e+07	10
PTP12.yag.bam	PTP1.yag.bam	2	10	8376945	1	0	0	0	0	0	0	0	0	2.5e-05	0	0	1.2e-05	0	0	2.4e-05	0	2.4e-05	2.5e-05	0	-1.19519e+07	58	-1.19519e+07	0.915351	3.540746e-01,1.986921e-01,7.323666e-03,1.878940e-01,1.925591e-01,9.311526e-03,2.255367e-02,2.549555e-02,2.095754e-03	0.155159	0.426704	0.164665	-1.32303e+07	10
PTP4.yag.bam	PTP6.yag.bam	25	27	8615677	1	0	0	0	0	0	0	0	0	2.4e-05	0	0	1.2e-05	0	0	2.4e-05	0	2.4e-05	2.4e-05	0	-1.15499e+07	66	-1.15499e+07	0.941437	4.463898e-01,1.689140e-01,1.851019e-02,1.584420e-01,1.411247e-01,1.593956e-02,2.560539e-02,2.161391e-02,3.460462e-03	0.3126	0.345027	0.081732	-1.33903e+07	10
PTP13.yag.bam	PTP1.yag.bam	3	10	8387927	1	0	0	0	0	0	0	0	0	2.3e-05	0	0	1.1e-05	0	0	1.5e-05	0	1.5e-05	2.3e-05	0	-1.13948e+07	74	-1.13948e+07	0.916551	3.869324e-01,2.180892e-01,7.378273e-03,1.644576e-01,1.752940e-01,9.110719e-03,1.299740e-02,2.350670e-02,2.233610e-03	0.116237	0.402475	0.1757	-1.28337e+07	10
PTP10.yag.bam	PTP12.yag.bam	0	2	8585236	1	0	0	0	0	0	0	0	0	2.3e-05	0	0	1.2e-05	0	0	2.2e-05	0	2.2e-05	2.3e-05	0	-1.26074e+07	82	-1.26074e+07	0.938111	3.708196e-01,2.031488e-01,2.478757e-02,1.700410e-01,1.666448e-01,2.014185e-02,1.966326e-02,2.004624e-02,4.706970e-03	0.26674	0.363989	0.10412	-1.40032e+07	10
PTP23.yag.bam	PTP25.yag.bam	14	16	8683002	1	0	0	0	0	0	0	0	0	2.3e-05	0	0	1.1e-05	0	0	2.1e-05	0	2.1e-05	2.3e-05	0	-1.22145e+07	78	-1.22145e+07	0.948794	4.152531e-01,1.559319e-01,1.800668e-02,2.031638e-01,1.429496e-01,1.743514e-02,2.172509e-02,2.125971e-02,4.274875e-03	0.277942	0.326725	0.092858	-1.37325e+07	10
PTP27.yag.bam	PTP5.yag.bam	18	26	8558610	1	0	0	0	0	0	0	0	0	2.3e-05	0	0	1.1e-05	0	0	2.3e-05	0	2.3e-05	2.3e-05	0	-1.19539e+07	70	-1.19539e+07	0.935202	4.361806e-01,1.641853e-01,2.166120e-02,1.744148e-01,1.329722e-01,1.822828e-02,2.882112e-02,1.964253e-02,3.894007e-03	0.379646	0.311444	0.049824	-1.34789e+07	13
PTP14.yag.bam	PTP8.yag.bam	4	29	8581121	1	0	0	0	0	0	0	0	0	2.2e-05	0	0	1.1e-05	0	0	1.7e-05	0	1.7e-05	2.2e-05	0	-1.20878e+07	78	-1.20878e+07	0.937661	4.076384e-01,1.747801e-01,1.991992e-02,1.804713e-01,1.466874e-01,1.972509e-02,2.216800e-02,2.296084e-02,5.648907e-03	0.286922	0.333361	0.090425	-1.37692e+07	10
PTP21.yag.bam	PTP9.yag.bam	12	30	8647651	1	0	0	0	0	0	0	0	0	2.2e-05	0	0	1.1e-05	0	0	1.3e-05	0	1.3e-05	2.2e-05	0	-1.22046e+07	86	-1.22046e+07	0.944931	4.164045e-01,1.385445e-01,1.695402e-02,1.964284e-01,1.517441e-01,1.786628e-02,3.459369e-02,2.318101e-02,4.283604e-03	0.339702	0.354901	0.071594	-1.38583e+07	10
PTP14.yag.bam	PTP30.yag.bam	4	22	8565638	1	0	0	0	0	0	0	0	0	2.1e-05	0	0	1.1e-05	0	0	2.1e-05	0	2.1e-05	2.1e-05	0	-1.23507e+07	78	-1.23507e+07	0.93597	4.036457e-01,1.695564e-01,2.903841e-02,1.785605e-01,1.496399e-01,1.874686e-02,2.477575e-02,2.137730e-02,4.659247e-03	0.359624	0.33851	0.061106	-1.38919e+07	10
PTP13.yag.bam	PTP6.yag.bam	3	27	8651594	1	0	0	0	0	0	0	0	0	2.1e-05	0	0	1.1e-05	0	0	2.1e-05	0	2.1e-05	2.1e-05	0	-1.18189e+07	62	-1.18189e+07	0.945362	4.258106e-01,1.663398e-01,1.830364e-02,1.877130e-01,1.476737e-01,1.603155e-02,1.706525e-02,1.752094e-02,3.541559e-03	0.239507	0.349132	0.112652	-1.34234e+07	10
PTP10.yag.bam	PTP3.yag.bam	0	24	8579539	1	0	0	0	0	0	0	0	0	2e-05	0	0	1e-05	0	0	1.9e-05	0	1.9e-05	2e-05	0	-1.30971e+07	94	-1.30971e+07	0.937489	3.449306e-01,2.247289e-01,2.931543e-02,1.585816e-01,1.686823e-01,2.933941e-02,1.681259e-02,2.128770e-02,6.321530e-03	0.273461	0.351374	0.099087	-1.43373e+07	10
PTP17.yag.bam	PTP5.yag.bam	7	26	8617763	1	0	0	0	0	0	0	0	0	2e-05	0	1e-06	1e-05	0	0	1.7e-05	0	1.7e-05	2e-05	0	-1.18349e+07	62	-1.18349e+07	0.941665	4.244339e-01,1.648337e-01,1.881800e-02,1.993641e-01,1.390049e-01,2.060298e-02,1.545266e-02,1.318439e-02,4.305286e-03	0.246543	0.32158	0.104237	-1.33275e+07	10
PTP1.yag.bam	PTP22.yag.bam	10	13	8368371	1	0	0	0	0	0	0	0	0	1.9e-05	0	0	9e-06	0	0	1.9e-05	0	1.9e-05	1.9e-05	0	-1.147e+07	66	-1.147e+07	0.914414	3.937847e-01,1.507110e-01,1.973052e-02,2.082135e-01,1.749137e-01,3.391982e-02,8.997690e-03,7.001760e-03,2.727288e-03	0.164242	0.408129	0.156678	-1.30335e+07	10
PTP23.yag.bam	PTP24.yag.bam	14	15	8585143	1	0	0	0	0	0	0	0	0	1.9e-05	0	6e-06	1e-05	0	0	1.9e-05	0	1.9e-05	2.2e-05	-3e-06	-1.21592e+07	70	-1.21592e+07	0.938101	4.139547e-01,1.484960e-01,2.718313e-02,1.976419e-01,1.444458e-01,2.083064e-02,2.472055e-02,1.663544e-02,6.091790e-03	0.35933	0.331672	0.060429	-1.37616e+07	10
PTP18.yag.bam	PTP6.yag.bam	8	27	8633824	1	0	0	0	0	0	0	0	0	1.9e-05	0	0	1e-05	0	0	1.8e-05	0	1.8e-05	1.9e-05	0	-1.16282e+07	62	-1.16282e+07	0.94342	4.366300e-01,1.754426e-01,1.922251e-02,1.749787e-01,1.402829e-01,1.580882e-02,1.890706e-02,1.587601e-02,2.851402e-03	0.271805	0.33382	0.096615	-1.32849e+07	10
PTP2.yag.bam	PTP9.yag.bam	21	30	8348764	1	0	0	0	0	0	0	0	0	1.9e-05	0	1e-06	9e-06	0	0	1.7e-05	0	1.7e-05	1.9e-05	0	-1.07571e+07	86	-1.07571e+07	0.912272	4.200003e-01,1.370840e-01,1.157099e-02,2.224115e-01,1.692419e-01,2.689515e-02,6.121389e-03,5.416977e-03,1.257817e-03	0.104539	0.413289	0.183293	-1.23614e+07	14
PTP19.yag.bam	PTP20.yag.bam	9	11	8636781	1	0	0	0	0	0	0	0	0	1.8e-05	2e-06	2e-06	1e-05	2e-06	2e-06	9e-06	2e-06	1.1e-05	1.8e-05	0	-1.22507e+07	91	-1.22507e+07	0.943743	4.143197e-01,1.584966e-01,2.759063e-02,1.836837e-01,1.462613e-01,2.080152e-02,2.710972e-02,1.815987e-02,3.576881e-03	0.37399	0.335583	0.054717	-1.38848e+07	10
PTP22.yag.bam	PTP5.yag.bam	13	26	8580105	1	0	0	0	0	0	0	0	0	1.8e-05	1e-06	1e-06	1e-05	1e-06	1e-06	1.4e-05	1e-06	1.5e-05	1.8e-05	0	-1.21329e+07	58	-1.21329e+07	0.93755	4.238758e-01,1.638291e-01,2.256566e-02,1.843849e-01,1.331097e-01,1.654466e-02,3.112721e-02,1.994938e-02,4.613535e-03	0.403373	0.303626	0.039519	-1.36538e+07	10
PTP20.yag.bam	PTP24.yag.bam	11	15	8518175	1	0	0	0	0	0	0	0	0	1.7e-05	1e-06	5e-06	9e-06	1e-06	1e-06	1.6e-05	1e-06	1.7e-05	1.9e-05	-2e-06	-1.17699e+07	54	-1.177e+07	0.930783	4.379497e-01,1.598287e-01,2.744804e-02,1.724485e-01,1.308588e-01,1.933575e-02,2.610351e-02,1.858219e-02,7.444706e-03	0.409232	0.308814	0.037593	-1.34954e+07	10
PTP14.yag.bam	PTP3.yag.bam	4	24	8590005	1	0	0	0	0	0	0	0	0	1.7e-05	1e-06	1e-06	9e-06	1e-06	1e-06	1.3e-05	1e-06	1.5e-05	1.7e-05	0	-1.30921e+07	86	-1.30921e+07	0.938632	3.446080e-01,2.254683e-01,3.259013e-02,1.550314e-01,1.655092e-01,2.603023e-02,2.055705e-02,2.384672e-02,6.358931e-03	0.321113	0.342298	0.077771	-1.4462e+07	10
PTP26.yag.bam	TX101.yag.bam	17	35	8382761	1	0	0	0	0	0	0	0	0	1.7e-05	0	0	8e-06	0	0	0	0	0	1.7e-05	0	-1.31016e+07	86	-1.31016e+07	0.915987	3.414740e-01,2.242411e-01,5.108893e-02,1.271257e-01,1.587232e-01,5.963872e-02,8.992905e-03,1.727713e-02,1.143827e-02	0.378532	0.32501	0.051707	-1.43839e+07	10
PTP20.yag.bam	PTP5.yag.bam	11	26	8563092	1	0	0	0	0	0	0	0	0	1.6e-05	1e-06	1e-06	9e-06	1e-06	1e-06	9e-06	1e-06	1e-05	1.6e-05	0	-1.19302e+07	70	-1.19302e+07	0.935691	4.326329e-01,1.690847e-01,2.343549e-02,1.746427e-01,1.318409e-01,1.631306e-02,3.138248e-02,1.675379e-02,3.914023e-03	0.415789	0.305461	0.034669	-1.34695e+07	10
PTP10.yag.bam	PTP16.yag.bam	0	6	8543462	1	0	0	0	0	0	0	0	0	1.5e-05	0	0	8e-06	0	0	5e-06	0	5e-06	1.5e-05	0	-1.1741e+07	58	-1.1741e+07	0.933546	4.127460e-01,1.694650e-01,1.636655e-02,1.960488e-01,1.463658e-01,1.453146e-02,2.213784e-02,1.880036e-02,3.538239e-03	0.26307	0.334665	0.100288	-1.33544e+07	10
PTP22.yag.bam	PTP3.yag.bam	13	24	8605113	1	0	0	0	0	0	0	0	0	1.5e-05	0	0	8e-06	0	0	9e-06	0	9e-06	1.5e-05	0	-1.31864e+07	74	-1.31864e+07	0.940283	3.493663e-01,2.287176e-01,3.254328e-02,1.507582e-01,1.592172e-01,2.374847e-02,2.017606e-02,2.686198e-02,8.610824e-03	0.331116	0.329775	0.071846	-1.45124e+07	10
PTP14.yag.bam	PTP9.yag.bam	4	30	8587228	1	0	0	0	0	0	0	0	0	1.5e-05	0	0	8e-06	0	0	1.2e-05	0	1.3e-05	1.5e-05	0	-1.1645e+07	70	-1.1645e+07	0.938329	4.317780e-01,1.531592e-01,1.724642e-02,1.907723e-01,1.390515e-01,1.722310e-02,2.586489e-02,2.010892e-02,4.795658e-03	0.310038	0.327662	0.080121	-1.34654e+07	10
PTP28.yag.bam	PTP2.yag.bam	19	21	8273852	1	0	0	0	0	0	0	0	0	1.4e-05	0	0	7e-06	0	0	0	0	0	1.5e-05	0	-1.07444e+07	62	-1.07444e+07	0.904086	4.219212e-01,2.382981e-01,5.066457e-03,1.336437e-01,1.521680e-01,5.828469e-03,1.397312e-02,2.711576e-02,1.985197e-03	0.125122	0.35895	0.160865	-1.22015e+07	14
PTP27.yag.bam	PTP3.yag.bam	18	24	8583213	1	0	0	0	0	0	0	0	0	1.4e-05	2e-06	2e-06	8e-06	2e-06	2e-06	1e-05	2e-06	1.3e-05	1.4e-05	0	-1.3005e+07	79	-1.3005e+07	0.93789	3.549503e-01,2.320144e-01,3.544448e-02,1.424460e-01,1.601961e-01,2.263346e-02,2.270970e-02,2.271110e-02,6.894461e-03	0.363019	0.335167	0.059292	-1.43698e+07	10
PTP13.yag.bam	PTP30.yag.bam	3	22	8612960	1	0	0	0	0	0	0	0	0	1.3e-05	0	3e-06	6e-06	0	0	1e-05	0	1e-05	1.4e-05	-1e-06	-1.23932e+07	50	-1.23933e+07	0.94114	4.028401e-01,1.814588e-01,2.714885e-02,1.856349e-01,1.439369e-01,2.073660e-02,1.847592e-02,1.524297e-02,4.524961e-03	0.316978	0.320788	0.076254	-1.37681e+07	10
PTP15.yag.bam	PTP19.yag.bam	5	9	8735843	1	0	0	0	0	0	0	0	0	1.2e-05	0	0	6e-06	0	0	1.2e-05	0	1.2e-05	1.2e-05	0	-1.26202e+07	58	-1.26202e+07	0.954568	3.819928e-01,1.734098e-01,1.935110e-02,1.948937e-01,1.585562e-01,2.449978e-02,2.335991e-02,1.911090e-02,4.825798e-03	0.269375	0.348763	0.100318	-1.42531e+07	10
PTP25.yag.bam	PTP27.yag.bam	16	18	8599231	1	0	0	0	0	0	0	0	0	1.2e-05	1e-06	1e-06	7e-06	1e-06	1e-06	4e-06	1e-06	6e-06	1.2e-05	0	-1.18255e+07	66	-1.18255e+07	0.93964	4.331470e-01,1.789278e-01,2.915088e-02,1.684384e-01,1.309743e-01,1.943959e-02,2.033980e-02,1.590094e-02,3.681283e-03	0.377866	0.303043	0.049628	-1.35123e+07	10
PTP27.yag.bam	PTP28.yag.bam	18	19	8520681	1	0	0	0	0	0	0	0	0	1.2e-05	3e-06	3e-06	7e-06	3e-06	3e-06	3e-06	3e-06	6e-06	1.2e-05	0	-1.15665e+07	54	-1.15665e+07	0.931057	4.506959e-01,1.506849e-01,2.064679e-02,1.856771e-01,1.224221e-01,1.746553e-02,2.790999e-02,2.002500e-02,4.472689e-03	0.396634	0.289819	0.040906	-1.32178e+07	10
PTP21.yag.bam	PTP5.yag.bam	12	26	8623388	1	0	0	0	0	0	0	0	0	1.2e-05	0	0	6e-06	0	0	1.2e-05	0	1.2e-05	1.2e-05	0	-1.25949e+07	62	-1.25949e+07	0.94228	4.012815e-01,1.529125e-01,1.793336e-02,2.027787e-01,1.426407e-01,2.036374e-02,3.453818e-02,2.225494e-02,5.296399e-03	0.367858	0.31643	0.055146	-1.3988e+07	10
PTP19.yag.bam	PTP6.yag.bam	9	27	8669015	1	0	0	0	0	0	0	0	0	1.2e-05	0	0	6e-06	0	0	1e-05	0	1.1e-05	1.2e-05	0	-1.21161e+07	54	-1.21161e+07	0.947266	4.154622e-01,1.681391e-01,1.669466e-02,1.903977e-01,1.438358e-01,1.669067e-02,2.465810e-02,1.966228e-02,4.459509e-03	0.2875	0.329715	0.08956	-1.37012e+07	10
PTP13.yag.bam	PTP21.yag.bam	3	12	8687319	1	0	0	0	0	0	0	0	0	1.1e-05	0	0	6e-06	0	0	1.1e-05	0	1.1e-05	1.1e-05	0	-1.26342e+07	82	-1.26342e+07	0.949266	3.884707e-01,1.907977e-01,3.123009e-02,1.682084e-01,1.576115e-01,2.561594e-02,1.561198e-02,1.734245e-02,5.111282e-03	0.2972	0.351179	0.089136	-1.41711e+07	10
PTP19.yag.bam	PTP24.yag.bam	9	15	8603041	1	0	0	0	0	0	0	0	0	1.1e-05	0	0	6e-06	0	0	1.1e-05	0	1.1e-05	1.1e-05	0	-1.22416e+07	98	-1.22416e+07	0.940057	4.212441e-01,1.510144e-01,2.817753e-02,1.916582e-01,1.385028e-01,2.050284e-02,2.344078e-02,2.005718e-02,5.402225e-03	0.372688	0.318506	0.053414	-1.37619e+07	10
PTP13.yag.bam	PTP3.yag.bam	3	24	8665769	1	0	0	0	0	0	0	0	0	1.1e-05	0	0	6e-06	0	0	8e-06	0	8e-06	1.1e-05	0	-1.31755e+07	74	-1.31755e+07	0.946911	3.473290e-01,2.295133e-01,3.387932e-02,1.593302e-01,1.668017e-01,2.505785e-02,1.339369e-02,1.901780e-02,5.677061e-03	0.283408	0.347365	0.094264	-1.43584e+07	10
PTP1.yag.bam	PTP4.yag.bam	10	25	8362846	1	0	0	0	0	0	0	0	0	1.1e-05	0	0	6e-06	0	0	1e-06	0	1e-06	1.1e-05	0	-1.11522e+07	66	-1.11522e+07	0.91381	4.081886e-01,1.373573e-01,1.858007e-02,2.183264e-01,1.679683e-01,3.084332e-02,9.027979e-03,7.705948e-03,2.002015e-03	0.164365	0.398179	0.154419	-1.28118e+07	10
PTP6.yag.bam	PTP8.yag.bam	27	29	8610517	1	0	0	0	0	0	0	0	0	1.1e-05	0	0	6e-06	0	0	2e-06	0	2e-06	1.1e-05	0	-1.18435e+07	46	-1.18435e+07	0.940874	4.203456e-01,1.869669e-01,2.330570e-02,1.687973e-01,1.439482e-01,1.872936e-02,2.005906e-02,1.472572e-02,3.122022e-03	0.301252	0.332764	0.084504	-1.3491e+07	10
PTP3.yag.bam	PTP9.yag.bam	24	30	8627384	1	0	0	0	0	0	0	0	0	1.1e-05	1e-06	1e-06	6e-06	1e-06	1e-06	9e-06	1e-06	1e-05	1.1e-05	0	-1.27491e+07	50	-1.27491e+07	0.942717	3.664174e-01,1.364590e-01,1.670416e-02,2.467570e-01,1.519286e-01,1.700418e-02,3.453646e-02,2.477401e-02,5.419127e-03	0.337268	0.31902	0.067843	-1.40901e+07	10
PTP24.yag.bam	TX101.yag.bam	15	35	8330707	1	0	0	0	0	0	0	0	0	1.1e-05	3.8e-05	3.3e-05	7e-06	3e-06	3e-06	3.6e-05	3e-06	3.9e-05	4.3e-05	2e-06	-1.32164e+07	70	-1.32164e+07	0.910299	3.460848e-01,2.347358e-01,5.740979e-02,1.119960e-01,1.440001e-01,5.080362e-02,1.911048e-02,2.166247e-02,1.419698e-02	0.531391	0.290488	-0.012784	-1.44532e+07	10
PTP12.yag.bam	PTP13.yag.bam	2	3	8671252	1	0	0	0	0	0	0	0	0	1e-05	0	0	5e-06	0	0	7e-06	0	7e-06	1e-05	0	-1.26841e+07	70	-1.26841e+07	0.94751	3.738189e-01,1.711382e-01,1.492825e-02,2.107813e-01,1.609830e-01,1.897980e-02,2.602156e-02,1.915464e-02,4.194255e-03	0.254373	0.349201	0.106579	-1.40171e+07	10
PTP30.yag.bam	PTP6.yag.bam	22	27	8566336	1	0	0	0	0	0	0	0	0	1e-05	5e-06	3e-06	6e-06	3e-06	3e-06	5e-06	3e-06	8e-06	1.1e-05	1e-06	-1.20648e+07	71	-1.20648e+07	0.936046	4.176332e-01,1.713413e-01,1.789192e-02,1.849364e-01,1.400590e-01,1.566756e-02,2.910879e-02,1.886201e-02,4.499702e-03	0.335578	0.31991	0.068648	-1.35476e+07	10
PTP5.yag.bam	PTP6.yag.bam	26	27	8593344	1	0	0	0	0	0	0	0	0	1e-05	0	0	5e-06	0	0	3e-06	0	3e-06	1e-05	0	-1.17914e+07	62	-1.17914e+07	0.938997	4.357320e-01,1.835476e-01,1.925297e-02,1.739702e-01,1.297650e-01,1.409727e-02,2.093024e-02,1.813258e-02,4.571985e-03	0.309661	0.301828	0.076082	-1.32738e+07	10
PTP20.yag.bam	PTP21.yag.bam	11	12	8607011	1	0	0	0	0	0	0	0	0	9e-06	2e-06	2e-06	5e-06	2e-06	2e-06	1e-06	2e-06	2e-06	9e-06	0	-1.24342e+07	51	-1.24342e+07	0.94049	3.950401e-01,1.977875e-01,3.257267e-02,1.542461e-01,1.451120e-01,2.323715e-02,2.294544e-02,2.271886e-02,6.340240e-03	0.382588	0.319977	0.049513	-1.41563e+07	10
PTP14.yag.bam	PTP25.yag.bam	4	16	8604513	1	0	0	0	0	0	0	0	0	9e-06	2e-06	2e-06	6e-06	2e-06	2e-06	5e-06	2e-06	7e-06	9e-06	0	-1.19096e+07	50	-1.19096e+07	0.940217	4.192600e-01,1.638509e-01,1.912454e-02,1.937488e-01,1.360393e-01,1.723823e-02,2.825188e-02,1.894392e-02,3.542359e-03	0.348255	0.308368	0.062005	-1.3606e+07	10
PTP17.yag.bam	PTP3.yag.bam	7	24	8644759	1	0	0	0	0	0	0	0	0	9e-06	0	0	5e-06	0	0	1e-06	0	2e-06	9e-06	0	-1.28919e+07	66	-1.2892e+07	0.944615	3.496731e-01,2.283658e-01,3.036743e-02,1.567207e-01,1.714632e-01,3.046499e-02,1.395812e-02,1.496830e-02,4.018319e-03	0.258513	0.361093	0.107069	-1.4217e+07	10
PTP22.yag.bam	PTP30.yag.bam	13	22	8581543	1	0	0	0	0	0	0	0	0	9e-06	0	4e-06	5e-06	0	0	5e-06	0	5e-06	1e-05	-2e-06	-1.24454e+07	54	-1.24454e+07	0.937708	4.041980e-01,1.762858e-01,2.985468e-02,1.728295e-01,1.435069e-01,1.761982e-02,2.983263e-02,2.093314e-02,4.939590e-03	0.41592	0.320789	0.035768	-1.3977e+07	10
PTP20.yag.bam	PTP6.yag.bam	11	27	8576854	1	0	0	0	0	0	0	0	0	9e-06	0	0	4e-06	0	0	1e-06	0	1e-06	9e-06	0	-1.16317e+07	58	-1.16317e+07	0.937195	4.394181e-01,1.697772e-01,1.595723e-02,1.666498e-01,1.379324e-01,1.817740e-02,2.472983e-02,2.353943e-02,3.818571e-03	0.294978	0.329327	0.086479	-1.33864e+07	10
PTP25.yag.bam	PTP6.yag.bam	16	27	8635013	1	0	0	0	0	0	0	0	0	9e-06	0	0	5e-06	0	0	5e-06	0	5e-06	9e-06	0	-1.16634e+07	62	-1.16634e+07	0.94355	4.400174e-01,1.809752e-01,1.916151e-02,1.733270e-01,1.319873e-01,1.475868e-02,1.715649e-02,1.866642e-02,3.950024e-03	0.275163	0.311257	0.091071	-1.32698e+07	10
PTP1.yag.bam	PTP8.yag.bam	10	29	8360745	1	0	0	0	0	0	0	0	0	9e-06	0	3e-06	5e-06	0	1e-06	1e-06	0	1e-06	1e-05	0	-1.14466e+07	54	-1.14467e+07	0.913581	3.869469e-01,1.609629e-01,1.640712e-02,2.162813e-01,1.744921e-01,2.621239e-02,7.394789e-03,8.097775e-03,3.204735e-03	0.136407	0.400803	0.16684	-1.28897e+07	11
PTP16.yag.bam	PTP4.yag.bam	6	25	8590531	1	0	0	0	0	0	0	0	0	8e-06	0	0	4e-06	0	0	8e-06	0	8e-06	8e-06	0	-1.15418e+07	82	-1.15418e+07	0.93869	4.440566e-01,1.577879e-01,2.777499e-02,1.720137e-01,1.445984e-01,1.947317e-02,1.786815e-02,1.296232e-02,3.464842e-03	0.315654	0.354512	0.081838	-1.32944e+07	10
PTP16.yag.bam	PTP1.yag.bam	6	10	8333752	1	0	0	0	0	0	0	0	0	7e-06	0	0	3e-06	0	0	4e-06	0	4e-06	7e-06	0	-1.10954e+07	90	-1.10954e+07	0.910631	3.992419e-01,2.236409e-01,8.238414e-03,1.543330e-01,1.713269e-01,8.413433e-03,1.079479e-02,2.190954e-02,2.101130e-03	0.111093	0.400924	0.177456	-1.25509e+07	10
PTP19.yag.bam	PTP22.yag.bam	9	13	8656344	1	0	0	0	0	0	0	0	0	7e-06	0	0	4e-06	0	0	6e-06	0	6e-06	7e-06	0	-1.24621e+07	58	-1.24621e+07	0.945881	3.987498e-01,1.724715e-01,2.991459e-02,1.845542e-01,1.439697e-01,2.142910e-02,2.693118e-02,1.777921e-02,4.200768e-03	0.394845	0.317758	0.044255	-1.41121e+07	10
PTP15.yag.bam	PTP30.yag.bam	5	22	8624799	1	0	0	0	0	0	0	0	0	7e-06	2e-06	1e-05	4e-06	2e-06	2e-06	5e-06	2e-06	6e-06	1.1e-05	-4e-06	-1.25529e+07	62	-1.25529e+07	0.942434	3.825832e-01,1.666439e-01,2.635783e-02,1.993928e-01,1.558796e-01,2.153128e-02,2.496217e-02,1.815053e-02,4.498682e-03	0.329228	0.341064	0.074204	-1.40942e+07	10
PTP2.yag.bam	PTP8.yag.bam	21	29	8345420	1	0	0	0	0	0	0	0	0	7e-06	0	2e-06	4e-06	0	1e-06	0	0	0	7e-06	0	-1.11985e+07	50	-1.11985e+07	0.911906	3.900948e-01,1.618834e-01,1.692946e-02,2.135937e-01,1.772351e-01,2.746126e-02,6.286842e-03,5.094109e-03,1.421237e-03	0.130992	0.410981	0.171544	-1.27189e+07	11
PTP12.yag.bam	PTP15.yag.bam	2	5	8687110	1	0	0	0	0	0	0	0	0	6e-06	1e-06	1e-06	3e-06	1e-06	1e-06	2e-06	1e-06	2e-06	6e-06	0	-1.28493e+07	66	-1.28493e+07	0.949243	3.492026e-01,1.857512e-01,2.487159e-02,2.002855e-01,1.719180e-01,1.861002e-02,2.534822e-02,2.012889e-02,3.883999e-03	0.292115	0.361936	0.092997	-1.43765e+07	10
PTP13.yag.bam	PTP2.yag.bam	3	21	8373413	1	0	0	0	0	0	0	0	0	6e-06	0	0	3e-06	0	0	6e-06	0	6e-06	7e-06	0	-1.11462e+07	78	-1.11462e+07	0.914965	3.949108e-01,2.131641e-01,3.903742e-03,1.621477e-01,1.801980e-01,6.959755e-03,1.176720e-02,2.499938e-02,1.949272e-03	0.086965	0.426059	0.193907	-1.262e+07	14
PTP25.yag.bam	PTP2.yag.bam	16	21	8367424	1	0	0	0	0	0	0	0	0	6e-06	0	0	3e-06	0	0	0	0	0	6e-06	0	-1.10148e+07	70	-1.10148e+07	0.914311	4.092742e-01,2.279516e-01,4.295306e-03,1.469783e-01,1.654021e-01,5.836771e-03,1.235043e-02,2.525154e-02,2.659746e-03	0.100638	0.391333	0.179298	-1.24775e+07	14
PTP21.yag.bam	PTP22.yag.bam	12	13	8624916	1	0	0	0	0	0	0	0	0	6e-06	2e-06	2e-06	4e-06	2e-06	1e-06	1e-06	1e-06	2e-06	7e-06	0	-1.26421e+07	74	-1.26421e+07	0.942447	3.842894e-01,1.644829e-01,2.422704e-02,1.916488e-01,1.483690e-01,2.476488e-02,3.443440e-02,2.115525e-02,6.628265e-03	0.395375	0.322042	0.044428	-1.43564e+07	10
PTP10.yag.bam	PTP27.yag.bam	0	18	8560012	1	0	0	0	0	0	0	0	0	6e-06	0	0	3e-06	0	0	0	0	0	6e-06	0	-1.1947e+07	54	-1.1947e+07	0.935355	4.077668e-01,1.629915e-01,2.775792e-02,1.915303e-01,1.440187e-01,2.149104e-02,2.296182e-02,1.836622e-02,3.115721e-03	0.352175	0.323566	0.062395	-1.3732e+07	10
PTP16.yag.bam	PTP27.yag.bam	6	18	8548271	1	0	0	0	0	0	0	0	0	6e-06	0	0	3e-06	0	0	1e-06	0	1e-06	6e-06	0	-1.16497e+07	70	-1.16497e+07	0.934072	4.317849e-01,1.748764e-01,2.416373e-02,1.748748e-01,1.358792e-01,2.398651e-02,1.549439e-02,1.467742e-02,4.262655e-03	0.291863	0.317421	0.085679	-1.33469e+07	10
PTP19.yag.bam	PTP27.yag.bam	9	18	8632685	1	0	0	0	0	0	0	0	0	6e-06	0	0	3e-06	0	0	2e-06	0	2e-06	6e-06	0	-1.22763e+07	66	-1.22763e+07	0.943296	4.079340e-01,1.666770e-01,2.658667e-02,1.890601e-01,1.398203e-01,2.097367e-02,2.505086e-02,1.923762e-02,4.659771e-03	0.369314	0.312388	0.054094	-1.39421e+07	10
PTP10.yag.bam	PTP28.yag.bam	0	19	8514359	1	0	0	0	0	0	0	0	0	6e-06	0	0	3e-06	0	0	0	0	0	6e-06	0	-1.16546e+07	54	-1.16546e+07	0.930366	4.370770e-01,1.446044e-01,1.680573e-02,2.039422e-01,1.317521e-01,2.132193e-02,2.334728e-02,1.668968e-02,4.459754e-03	0.304762	0.308762	0.07914	-1.31799e+07	10
PTP28.yag.bam	PTP3.yag.bam	19	24	8537101	1	0	0	0	0	0	0	0	0	6e-06	7e-06	2e-06	4e-06	2e-06	2e-06	4e-06	2e-06	6e-06	9e-06	3e-06	-1.271e+07	66	-1.271e+07	0.932851	3.746912e-01,2.508848e-01,3.895021e-02,1.266197e-01,1.456097e-01,2.067979e-02,1.845304e-02,1.865904e-02,5.452516e-03	0.394227	0.307034	0.043503	-1.38577e+07	10
PTP15.yag.bam	PTP5.yag.bam	5	26	8651545	1	0	0	0	0	0	0	0	0	6e-06	0	0	3e-06	0	0	3e-06	0	3e-06	6e-06	0	-1.22791e+07	70	-1.22791e+07	0.945357	4.013444e-01,1.534446e-01,1.985077e-02,2.114990e-01,1.469734e-01,1.944755e-02,2.564248e-02,1.752623e-02,4.271496e-03	0.309534	0.328498	0.080457	-1.38091e+07	10
PTP12.yag.bam	PTP6.yag.bam	2	27	8625677	1	0	0	0	0	0	0	0	0	6e-06	0	0	3e-06	0	0	4e-06	0	4e-06	6e-06	0	-1.23552e+07	62	-1.23552e+07	0.94253	3.833635e-01,1.583633e-01,1.782210e-02,2.189142e-01,1.556214e-01,1.645996e-02,2.842915e-02,1.742661e-02,3.599743e-03	0.297204	0.340219	0.087373	-1.38218e+07	10
PTP12.yag.bam	PTP21.yag.bam	2	12	8657195	1	0	0	0	0	0	0	0	0	5e-06	0	0	2e-06	0	0	2e-06	0	2e-06	5e-06	0	-1.31628e+07	50	-1.31628e+07	0.945974	3.510247e-01,1.772512e-01,3.153806e-02,1.963780e-01,1.684017e-01,2.599333e-02,2.496440e-02,1.996836e-02,4.480169e-03	0.335522	0.353716	0.073238	-1.45509e+07	10
PTP17.yag.bam	PTP21.yag.bam	7	12	8664920	1	0	0	0	0	0	0	0	0	5e-06	0	0	2e-06	0	0	1e-06	0	1e-06	5e-06	0	-1.23473e+07	70	-1.23473e+07	0.946818	3.878167e-01,1.913201e-01,2.910368e-02,1.709644e-01,1.591152e-01,2.877117e-02,1.416148e-02,1.446274e-02,4.284568e-03	0.271911	0.354548	0.10029	-1.40333e+07	10
PTP16.yag.bam	PTP3.yag.bam	6	24	8592050	1	0	0	0	0	0	0	0	0	5e-06	0	0	3e-06	0	0	4e-06	0	4e-06	5e-06	0	-1.28322e+07	70	-1.28322e+07	0.938856	3.597937e-01,2.367255e-01,3.369701e-02,1.472313e-01,1.626676e-01,2.558701e-02,1.256483e-02,1.618772e-02,5.545274e-03	0.284395	0.34464	0.093392	-1.40286e+07	10
PTP1.yag.bam	PTP3.yag.bam	10	24	8366039	1	0	0	0	0	0	0	0	0	5e-06	0	0	3e-06	0	0	0	0	0	5e-06	0	-1.24327e+07	78	-1.24327e+07	0.914159	3.235356e-01,2.162063e-01,2.524288e-02,1.888268e-01,1.898504e-01,3.758358e-02,6.825097e-03,8.931464e-03,2.997884e-03	0.168912	0.392564	0.151236	-1.35689e+07	10
PTP26.yag.bam	PTP3.yag.bam	17	24	8613255	1	0	0	0	0	0	0	0	0	5e-06	0	0	3e-06	0	0	0	0	0	5e-06	0	-1.28684e+07	66	-1.28684e+07	0.941173	3.487373e-01,2.327326e-01,3.351277e-02,1.576480e-01,1.636958e-01,2.642693e-02,1.335343e-02,1.907645e-02,4.816626e-03	0.2863	0.33909	0.091662	-1.42154e+07	10
PTP16.yag.bam	PTP30.yag.bam	6	22	8542535	1	0	0	0	0	0	0	0	0	5e-06	1e-06	1.1e-05	3e-06	1e-06	1e-06	0	1e-06	1e-06	1e-05	-5e-06	-1.20581e+07	54	-1.20581e+07	0.933445	4.095860e-01,1.927314e-01,2.856504e-02,1.800413e-01,1.343784e-01,2.025375e-02,1.733730e-02,1.338889e-02,3.717945e-03	0.34159	0.297088	0.063056	-1.348e+07	10
PTP19.yag.bam	PTP4.yag.bam	9	25	8677217	1	0	0	0	0	0	0	0	0	5e-06	2e-06	2e-06	4e-06	2e-06	2e-06	1e-06	2e-06	3e-06	5e-06	0	-1.21734e+07	66	-1.21734e+07	0.948162	4.162222e-01,1.576345e-01,2.633232e-02,1.919426e-01,1.390868e-01,2.001410e-02,2.552505e-02,1.903225e-02,4.210153e-03	0.372842	0.315761	0.053048	-1.39148e+07	10
PTP27.yag.bam	PTP6.yag.bam	18	27	8572451	1	0	0	0	0	0	0	0	0	5e-06	0	0	2e-06	0	0	0	0	0	5e-06	0	-1.16565e+07	50	-1.16565e+07	0.936714	4.260801e-01,1.741556e-01,2.172835e-02,1.786851e-01,1.341787e-01,1.282095e-02,2.686518e-02,2.200337e-02,3.482518e-03	0.362155	0.307567	0.056388	-1.3487e+07	10
PTP28.yag.bam	PTP6.yag.bam	19	27	8527892	1	0	0	0	0	0	0	0	0	5e-06	4e-06	4e-06	4e-06	4e-06	4e-06	0	4e-06	4e-06	5e-06	0	-1.13664e+07	50	-1.13664e+07	0.931845	4.539349e-01,1.899763e-01,2.030201e-02,1.562597e-01,1.230399e-01,1.391447e-02,2.130834e-02,1.739883e-02,3.865530e-03	0.338186	0.29354	0.063851	-1.29605e+07	10
PTP3.yag.bam	PTP6.yag.bam	24	27	8618186	1	0	0	0	0	0	0	0	0	5e-06	0	0	2e-06	0	0	2e-06	0	2e-06	5e-06	0	-1.28422e+07	90	-1.28422e+07	0.941712	3.636439e-01,1.423878e-01,1.354685e-02,2.373472e-01,1.601287e-01,1.818716e-02,3.006705e-02,2.851659e-02,6.174744e-03	0.272368	0.340661	0.097631	-1.41128e+07	10
PTP10.yag.bam	PTP14.yag.bam	0	4	8564726	1	0	0	0	0	0	0	0	0	4e-06	3e-06	3e-06	3e-06	3e-06	3e-06	0	3e-06	3e-06	4e-06	0	-1.20296e+07	55	-1.20296e+07	0.93587	3.964682e-01,1.758627e-01,2.631824e-02,1.837611e-01,1.524574e-01,2.069741e-02,2.219983e-02,1.845901e-02,3.776071e-03	0.31824	0.340841	0.078758	-1.38154e+07	10
PTP14.yag.bam	PTP19.yag.bam	4	9	8637721	1	0	0	0	0	0	0	0	0	4e-06	0	0	2e-06	0	0	0	0	1e-06	4e-06	0	-1.23616e+07	50	-1.23616e+07	0.943846	3.839827e-01,1.919040e-01,2.647488e-02,1.881314e-01,1.399876e-01,1.885406e-02,2.904315e-02,1.801782e-02,3.604416e-03	0.396593	0.296317	0.041544	-1.40785e+07	9
PTP17.yag.bam	PTP19.yag.bam	7	9	8699000	1	0	0	0	0	0	0	0	0	4e-06	0	0	2e-06	0	0	0	0	1e-06	4e-06	0	-1.21709e+07	50	-1.21709e+07	0.950542	3.982447e-01,1.852252e-01,2.448243e-02,1.882104e-01,1.501303e-01,2.082488e-02,1.460314e-02,1.474825e-02,3.530726e-03	0.260344	0.335042	0.101455	-1.38066e+07	10
PTP27.yag.bam	PTP2.yag.bam	18	21	8312688	1	0	0	0	0	0	0	0	0	4e-06	0	0	2e-06	0	0	0	0	0	4e-06	0	-1.10189e+07	66	-1.10189e+07	0.90833	4.045847e-01,2.126872e-01,5.444297e-03,1.505208e-01,1.679459e-01,5.754160e-03,1.488898e-02,3.649441e-02,1.679542e-03	0.12107	0.394434	0.171686	-1.26557e+07	14
PTP18.yag.bam	PTP21.yag.bam	8	12	8666573	1	0	0	0	0	0	0	0	0	4e-06	0	0	2e-06	0	0	0	0	1e-06	4e-06	0	-1.24364e+07	70	-1.24364e+07	0.946999	3.932838e-01,2.041074e-01,3.400244e-02,1.646832e-01,1.432702e-01,2.306059e-02,1.429108e-02,1.838332e-02,4.917869e-03	0.33708	0.312457	0.066999	-1.4038e+07	10
PTP1.yag.bam	PTP21.yag.bam	10	12	8384464	1	0	0	0	0	0	0	0	0	4e-06	0	0	2e-06	0	0	0	0	0	4e-06	0	-1.18903e+07	66	-1.18903e+07	0.916173	3.635727e-01,1.772503e-01,2.384369e-02,2.018849e-01,1.779085e-01,3.681515e-02,7.356908e-03,8.939675e-03,2.428154e-03	0.175374	0.390073	0.147952	-1.33788e+07	10
PTP20.yag.bam	PTP3.yag.bam	11	24	8587255	1	0	0	0	0	0	0	0	0	4e-06	0	0	2e-06	0	0	0	0	0	4e-06	0	-1.29783e+07	74	-1.29783e+07	0.938332	3.525228e-01,2.398255e-01,3.324513e-02,1.450464e-01,1.520167e-01,2.527313e-02,2.199154e-02,2.377784e-02,6.300990e-03	0.363359	0.310771	0.056295	-1.43484e+07	10
PTP22.yag.bam	PTP7.yag.bam	13	28	8589798	1	0	0	0	0	0	0	0	0	4e-06	4e-06	1.7e-05	4e-06	4e-06	4e-06	0	4e-06	4e-06	1e-05	-7e-06	-1.22324e+07	71	-1.22324e+07	0.93861	4.138954e-01,1.684648e-01,2.800158e-02,1.764554e-01,1.368326e-01,2.066737e-02,2.962222e-02,1.998971e-02,6.070922e-03	0.421126	0.308737	0.032742	-1.39453e+07	10
PTP16.yag.bam	PTP18.yag.bam	6	8	8610038	1	0	0	0	0	0	0	0	0	3e-06	0	0	1e-06	0	0	3e-06	0	3e-06	3e-06	0	-1.1622e+07	66	-1.1622e+07	0.940821	4.348007e-01,1.766259e-01,1.835029e-02,1.790750e-01,1.403060e-01,1.655803e-02,1.757686e-02,1.395223e-02,2.754914e-03	0.256063	0.33237	0.102653	-1.31879e+07	10
PTP29.yag.bam	PTP2.yag.bam	20	21	8344524	1	0	0	0	0	0	0	0	0	3e-06	0.000121	0	1e-06	0	0	0	0	0	6.3e-05	6.1e-05	-1.08302e+07	98	-1.08302e+07	0.911808	4.239464e-01,2.413862e-01,6.543093e-03,1.267435e-01,1.543898e-01,4.911972e-03,1.770060e-02,2.304640e-02,1.332043e-03	0.157029	0.367305	0.150244	-1.23073e+07	13
PTP10.yag.bam	PTP26.yag.bam	0	17	8563686	1	0	0	0	0	0	0	0	0	3e-06	0	0	2e-06	0	0	0	0	0	3e-06	0	-1.17737e+07	78	-1.17737e+07	0.935756	4.052217e-01,1.781310e-01,1.528725e-02,1.918936e-01,1.480343e-01,1.699156e-02,1.859833e-02,2.072944e-02,5.112750e-03	0.228904	0.335199	0.11404	-1.34989e+07	10
PTP1.yag.bam	PTP27.yag.bam	10	18	8350730	1	0	0	0	0	0	0	0	0	3e-06	0	0	2e-06	0	0	0	0	0	3e-06	0	-1.13001e+07	66	-1.13001e+07	0.912487	3.943422e-01,1.523883e-01,1.775877e-02,2.198151e-01,1.638525e-01,3.310246e-02,8.435711e-03,8.219204e-03,2.085696e-03	0.159866	0.37263	0.150376	-1.29199e+07	10
PTP21.yag.bam	PTP27.yag.bam	12	18	8601980	1	0	0	0	0	0	0	0	0	3e-06	0	0	2e-06	0	0	0	0	0	3e-06	0	-1.24584e+07	54	-1.24584e+07	0.939941	3.839946e-01,1.657871e-01,2.320771e-02,2.062259e-01,1.369402e-01,2.156123e-02,3.199598e-02,2.281184e-02,7.475315e-03	0.403122	0.29038	0.038439	-1.4223e+07	10
PTP14.yag.bam	PTP28.yag.bam	4	19	8524094	1	0	0	0	0	0	0	0	0	3e-06	2e-06	2e-06	3e-06	2e-06	2e-06	0	2e-06	2e-06	3e-06	0	-1.16464e+07	58	-1.16464e+07	0.93143	4.359500e-01,1.467056e-01,1.958411e-02,1.986664e-01,1.289020e-01,1.935955e-02,2.973242e-02,1.747595e-02,3.624064e-03	0.382589	0.298713	0.047294	-1.33113e+07	10
PTP24.yag.bam	PTP28.yag.bam	15	19	8470040	1	0	0	0	0	0	0	0	0	3e-06	3e-05	2e-06	3e-06	2e-06	2e-06	1e-06	2e-06	3e-06	1.7e-05	1.4e-05	-1.15071e+07	62	-1.15071e+07	0.925524	4.588325e-01,1.578528e-01,2.053737e-02,1.765565e-01,1.153327e-01,1.641898e-02,2.909359e-02,1.971376e-02,5.661740e-03	0.430328	0.274489	0.026731	-1.304e+07	10
PTP10.yag.bam	PTP4.yag.bam	0	25	8576501	1	0	0	0	0	0	0	0	0	3e-06	0	0	2e-06	0	0	3e-06	0	3e-06	3e-06	0	-1.18037e+07	70	-1.18037e+07	0.937157	4.248613e-01,1.468320e-01,2.662850e-02,1.912384e-01,1.465199e-01,1.949704e-02,1.888076e-02,2.084084e-02,4.701298e-03	0.310601	0.345633	0.082659	-1.35963e+07	10
PTP3.yag.bam	PTP4.yag.bam	24	25	8627146	1	0	0	0	0	0	0	0	0	3e-06	2e-06	2e-06	2e-06	1e-06	0	1e-06	0	1e-06	4e-06	-1e-06	-1.29009e+07	62	-1.29009e+07	0.942691	3.605878e-01,1.374314e-01,2.154207e-02,2.401185e-01,1.537191e-01,2.187855e-02,3.352390e-02,2.397862e-02,7.219975e-03	0.358225	0.32127	0.059639	-1.43446e+07	10
PTP27.yag.bam	TX101.yag.bam	18	35	8381519	1	0	0	0	0	0	0	0	0	3e-06	2e-06	1.8e-05	3e-06	2e-06	2e-06	0	2e-06	2e-06	1.1e-05	-8e-06	-1.3278e+07	62	-1.3278e+07	0.915851	3.367628e-01,2.293086e-01,5.706545e-02,1.301374e-01,1.458396e-01,4.813213e-02,1.086866e-02,2.495918e-02,1.692625e-02	0.465814	0.291404	0.013768	-1.46196e+07	10
PTP12.yag.bam	PTP2.yag.bam	2	21	8362153	1	0	0	0	0	0	0	0	0	2e-06	0	0	1e-06	0	0	0	0	0	2e-06	0	-1.17046e+07	66	-1.17046e+07	0.913735	3.490342e-01,2.039600e-01,6.318348e-03,1.956027e-01,1.892738e-01,5.675938e-03,2.449875e-02,2.483836e-02,7.978387e-04	0.162818	0.410666	0.157848	-1.3086e+07	11
PTP18.yag.bam	PTP2.yag.bam	8	21	8365396	1	0	0	0	0	0	0	0	0	2e-06	0	0	1e-06	0	0	0	0	0	2e-06	0	-1.09797e+07	78	-1.09797e+07	0.914089	4.042671e-01,2.239279e-01,4.337242e-03,1.530710e-01,1.692502e-01,6.983111e-03,1.152966e-02,2.514227e-02,1.491447e-03	0.093748	0.398244	0.183938	-1.24989e+07	14
PTP14.yag.bam	PTP21.yag.bam	4	12	8608434	1	0	0	0	0	0	0	0	0	2e-06	0	0	1e-06	0	0	0	0	0	2e-06	0	-1.25452e+07	66	-1.25452e+07	0.940646	3.748450e-01,1.963354e-01,3.130584e-02,1.772371e-01,1.459698e-01,2.359935e-02,2.094014e-02,2.239188e-02,7.375533e-03	0.357923	0.309383	0.058296	-1.4303e+07	10
PTP14.yag.bam	PTP24.yag.bam	4	15	8518489	1	0	0	0	0	0	0	0	0	2e-06	0	1.8e-05	1e-06	0	0	1e-06	0	1e-06	1.1e-05	-9e-06	-1.18774e+07	78	-1.18774e+07	0.930818	4.261210e-01,1.514760e-01,2.474540e-02,1.882577e-01,1.354169e-01,2.309948e-02,2.294865e-02,2.137228e-02,6.562499e-03	0.352202	0.313538	0.061109	-1.3603e+07	10
PTP1.yag.bam	PTP25.yag.bam	10	16	8381823	1	0	0	0	0	0	0	0	0	2e-06	0	0	1e-06	0	0	0	0	0	2e-06	0	-1.12621e+07	78	-1.12621e+07	0.915884	4.005267e-01,1.501539e-01,1.349874e-02,2.342007e-01,1.587168e-01,2.416178e-02,7.455003e-03,8.633358e-03,2.653038e-03	0.13202	0.362281	0.159014	-1.2691e+07	10
PTP24.yag.bam	PTP26.yag.bam	15	17	8543418	1	0	0	0	0	0	0	0	0	2e-06	3.1e-05	1e-06	1e-06	1e-06	1e-06	1e-06	1e-06	1e-06	1.7e-05	1.5e-05	-1.16576e+07	74	-1.16576e+07	0.933542	4.307919e-01,1.874024e-01,1.825942e-02,1.575323e-01,1.371601e-01,1.463388e-02,2.641130e-02,2.337491e-02,4.433822e-03	0.325683	0.320757	0.072754	-1.33789e+07	10
PTP15.yag.bam	PTP27.yag.bam	5	18	8630699	1	0	0	0	0	0	0	0	0	2e-06	0	0	1e-06	0	0	0	0	0	2e-06	0	-1.21439e+07	58	-1.21439e+07	0.943079	3.938684e-01,1.609945e-01,2.060473e-02,2.031357e-01,1.485032e-01,2.530649e-02,2.507663e-02,1.619289e-02,6.317467e-03	0.307612	0.329048	0.081323	-1.39986e+07	10
PTP21.yag.bam	PTP28.yag.bam	12	19	8555850	1	0	0	0	0	0	0	0	0	2e-06	2e-06	7e-06	2e-06	2e-06	2e-06	0	2e-06	2e-06	5e-06	-3e-06	-1.21652e+07	74	-1.21652e+07	0.9349	4.135051e-01,1.393271e-01,1.986294e-02,2.146988e-01,1.313706e-01,1.882391e-02,3.610454e-02,2.244497e-02,3.861930e-03	0.426027	0.291118	0.029536	-1.36916e+07	10
PTP2.yag.bam	PTP3.yag.bam	21	24	8350879	1	0	0	0	0	0	0	0	0	2e-06	0	0	1e-06	0	0	0	0	0	2e-06	0	-1.21839e+07	86	-1.21839e+07	0.912503	3.333228e-01,2.138305e-01,2.251308e-02,1.807246e-01,1.953810e-01,4.140986e-02,4.495130e-03,6.471874e-03,1.851076e-03	0.138234	0.416196	0.169665	-1.33505e+07	11
PTP21.yag.bam	PTP30.yag.bam	12	22	8596946	1	0	0	0	0	0	0	0	0	2e-06	0	2e-06	1e-06	0	0	1e-06	0	1e-06	3e-06	-1e-06	-1.287e+07	54	-1.287e+07	0.939391	3.791143e-01,1.698013e-01,2.419221e-02,1.932028e-01,1.489230e-01,2.244512e-02,3.466266e-02,2.184780e-02,5.810648e-03	0.395203	0.319473	0.044265	-1.42887e+07	10
PTP21.yag.bam	PTP4.yag.bam	12	25	8646054	1	0	0	0	0	0	0	0	0	2e-06	0	0	1e-06	0	0	0	0	0	3e-06	0	-1.23538e+07	54	-1.23538e+07	0.944757	3.999947e-01,1.504651e-01,2.163268e-02,2.035144e-01,1.406097e-01,2.171629e-02,3.053206e-02,2.428175e-02,7.253368e-03	0.370989	0.310986	0.05326	-1.41605e+07	10
PTP1.yag.bam	PTP5.yag.bam	10	26	8341469	1	0	0	0	0	0	0	0	0	2e-06	0	0	1e-06	0	0	0	0	0	2e-06	0	-1.1393e+07	50	-1.1393e+07	0.911475	3.916028e-01,1.538561e-01,1.886698e-02,2.410597e-01,1.528736e-01,2.299491e-02,7.430375e-03,8.883111e-03,2.432445e-03	0.17202	0.337401	0.136892	-1.27251e+07	10
PTP18.yag.bam	PTP7.yag.bam	8	28	8631183	1	0	0	0	0	0	0	0	0	2e-06	1e-06	2.2e-05	2e-06	1e-06	1e-06	0	1e-06	2e-06	1.2e-05	-1e-05	-1.20268e+07	86	-1.20268e+07	0.943132	4.267922e-01,1.736617e-01,3.090260e-02,1.744007e-01,1.366352e-01,1.996381e-02,1.782463e-02,1.614860e-02,3.670569e-03	0.356623	0.315626	0.059595	-1.36186e+07	10
PTP2.yag.bam	PTP7.yag.bam	21	28	8341380	1	0	0	0	0	0	0	0	0	2e-06	0	2.6e-05	1e-06	0	1e-06	0	0	0	1.4e-05	-1.2e-05	-1.12531e+07	90	-1.12531e+07	0.911465	3.936444e-01,1.509227e-01,2.436690e-02,2.207445e-01,1.685652e-01,2.895260e-02,5.173089e-03,5.497521e-03,2.133095e-03	0.175244	0.386922	0.147307	-1.28169e+07	14
PTP10.yag.bam	PTP8.yag.bam	0	29	8570826	1	0	0	0	0	0	0	0	0	2e-06	0	0	1e-06	0	0	2e-06	0	2e-06	2e-06	0	-1.20963e+07	54	-1.20963e+07	0.936536	4.015965e-01,1.764973e-01,2.052210e-02,1.869932e-01,1.506145e-01,1.935641e-02,2.168691e-02,1.730062e-02,5.432405e-03	0.280245	0.340482	0.094381	-1.36846e+07	10
PTP8.yag.bam	TX101.yag.bam	29	35	8388960	1	0	0	0	0	0	0	0	0	2e-06	1e-06	2.8e-05	1e-06	1e-06	1e-06	0	1e-06	1e-06	1.5e-05	-1.3e-05	-1.34212e+07	82	-1.34212e+07	0.916664	3.242030e-01,2.303488e-01,5.670273e-02,1.377785e-01,1.518020e-01,5.337761e-02,1.566660e-02,1.805236e-02,1.206841e-02	0.476735	0.296531	0.009504	-1.46486e+07	10
PTP18.yag.bam	PTP1.yag.bam	8	10	8378754	1	0	0	0	0	0	0	0	0	1e-06	0	0	1e-06	0	0	0	0	0	1e-06	0	-1.12251e+07	102	-1.12251e+07	0.915549	3.989781e-01,2.277581e-01,6.455761e-03,1.541470e-01,1.646846e-01,9.798002e-03,1.130661e-02,2.442310e-02,2.448759e-03	0.107857	0.379555	0.173254	-1.268e+07	10
PTP14.yag.bam	PTP15.yag.bam	4	5	8637315	1	0	0	0	0	0	0	0	0	1e-06	0	0	0	0	0	0	0	0	1e-06	0	-1.22298e+07	54	-1.22298e+07	0.943802	3.850059e-01,1.955939e-01,2.179643e-02,1.734704e-01,1.549566e-01,1.849675e-02,1.711297e-02,2.630573e-02,7.261258e-03	0.251099	0.342237	0.106576	-1.40599e+07	10
PTP12.yag.bam	PTP16.yag.bam	2	6	8599748	1	0	0	0	0	0	0	0	0	1e-06	0	0	0	0	0	0	0	0	1e-06	0	-1.23452e+07	50	-1.23452e+07	0.939697	3.827876e-01,1.619981e-01,1.492285e-02,2.197236e-01,1.548538e-01,1.621656e-02,2.752134e-02,1.881443e-02,3.161734e-03	0.274092	0.337227	0.09631	-1.37162e+07	10
PTP16.yag.bam	PTP17.yag.bam	6	7	8604970	1	0	0	0	0	0	0	0	0	1e-06	0	0	0	0	0	0	0	0	1e-06	0	-1.15259e+07	66	-1.15259e+07	0.940267	4.226800e-01,1.904320e-01,1.745875e-02,1.706849e-01,1.516976e-01,1.263313e-02,1.479870e-02,1.674140e-02,2.873583e-03	0.212643	0.358836	0.125644	-1.3194e+07	10
PTP10.yag.bam	PTP18.yag.bam	0	8	8594253	1	0	0	0	0	0	0	0	0	1e-06	0	0	1e-06	0	0	1e-06	0	1e-06	1e-06	0	-1.1882e+07	70	-1.1882e+07	0.939096	4.150503e-01,1.664673e-01,1.695072e-02,1.933485e-01,1.476595e-01,1.614018e-02,2.409544e-02,1.560597e-02,4.682052e-03	0.277979	0.341324	0.095456	-1.34913e+07	10
PTP15.yag.bam	PTP18.yag.bam	5	8	8696405	1	0	0	0	0	0	0	0	0	1e-06	0	0	0	0	0	0	0	0	1e-06	0	-1.21222e+07	66	-1.21222e+07	0.950259	3.995559e-01,1.592922e-01,1.585666e-02,2.065445e-01,1.525157e-01,1.888808e-02,2.516525e-02,1.934359e-02,2.838086e-03	0.268968	0.342662	0.099382	-1.38377e+07	10
PTP10.yag.bam	PTP20.yag.bam	0	11	8537679	1	0	0	0	0	0	0	0	0	1e-06	0	0	1e-06	0	0	0	0	0	1e-06	0	-1.1885e+07	66	-1.1885e+07	0.932915	4.157883e-01,1.593407e-01,2.347844e-02,1.926444e-01,1.418151e-01,2.246287e-02,1.792534e-02,2.023361e-02,6.311302e-03	0.291956	0.3252	0.086992	-1.36036e+07	10
PTP16.yag.bam	PTP20.yag.bam	6	11	8553196	1	0	0	0	0	0	0	0	0	1e-06	0	0	1e-06	0	0	1e-06	0	1e-06	1e-06	0	-1.16258e+07	70	-1.16258e+07	0.93461	4.368953e-01,1.663646e-01,2.667630e-02,1.737161e-01,1.396802e-01,2.231476e-02,1.472419e-02,1.652275e-02,3.105779e-03	0.296395	0.33232	0.086406	-1.32996e+07	10
PTP1.yag.bam	PTP20.yag.bam	10	11	8327689	1	0	0	0	0	0	0	0	0	1e-06	0	0	0	0	0	0	0	0	1e-06	0	-1.12366e+07	70	-1.12366e+07	0.909969	4.012667e-01,1.463198e-01,1.676166e-02,2.172631e-01,1.657201e-01,3.392130e-02,8.202049e-03,8.403872e-03,2.141461e-03	0.150638	0.384616	0.157039	-1.28111e+07	10
PTP15.yag.bam	PTP25.yag.bam	5	16	8696385	1	0	0	0	0	0	0	0	0	1e-06	0	0	1e-06	0	0	1e-06	0	1e-06	1e-06	0	-1.2158e+07	74	-1.2158e+07	0.950256	4.073706e-01,1.500477e-01,1.710293e-02,2.066602e-01,1.526248e-01,1.882915e-02,2.599910e-02,1.758187e-02,3.783668e-03	0.282405	0.349879	0.095108	-1.38043e+07	10
PTP14.yag.bam	PTP29.yag.bam	4	20	8580664	1	0	0	0	0	0	0	0	0	1e-06	0	2.5e-05	1e-06	0	0	1e-06	0	1e-06	1.4e-05	-1.3e-05	-1.17183e+07	86	-1.17183e+07	0.937611	4.479707e-01,1.322126e-01,2.178368e-02,1.925230e-01,1.380927e-01,1.668052e-02,3.076878e-02,1.680502e-02,3.163056e-03	0.380559	0.336177	0.051998	-1.33296e+07	10
PTP1.yag.bam	PTP29.yag.bam	10	20	8357657	1	0	0	0	0	0	0	0	0	1e-06	0	0.00015	1e-06	0	0	1e-06	0	1e-06	7.6e-05	-7.5e-05	-1.10733e+07	86	-1.10733e+07	0.913243	4.171144e-01,1.322154e-01,1.478908e-02,2.476387e-01,1.443976e-01,2.508132e-02,7.863179e-03,8.657072e-03,2.243202e-03	0.156874	0.331001	0.14108	-1.24863e+07	11
PTP14.yag.bam	PTP31.yag.bam	4	23	8611818	1	0	0	0	0	0	0	0	0	1e-06	0	1.2e-05	0	0	0	0	0	0	7e-06	-6e-06	-1.20592e+07	74	-1.20592e+07	0.941016	4.237121e-01,1.524252e-01,2.607528e-02,1.842112e-01,1.348194e-01,2.803022e-02,2.375800e-02,2.134521e-02,5.623314e-03	0.36963	0.309329	0.053615	-1.39235e+07	10
PTP21.yag.bam	PTP31.yag.bam	12	23	8647012	1	0	0	0	0	0	0	0	0	1e-06	1e-06	2.5e-05	1e-06	0	0	1e-06	0	1e-06	1.3e-05	-1.2e-05	-1.25849e+07	82	-1.25849e+07	0.944861	3.971954e-01,1.457222e-01,2.994010e-02,1.985438e-01,1.446168e-01,2.186780e-02,3.579339e-02,1.852307e-02,7.797459e-03	0.454536	0.321092	0.019513	-1.43302e+07	10
PTP31.yag.bam	PTP5.yag.bam	23	26	8600474	1	0	0	0	0	0	0	0	0	1e-06	2.4e-05	1e-06	1e-06	1e-06	1e-06	1e-06	1e-06	2e-06	1.3e-05	1.1e-05	-1.20748e+07	66	-1.20748e+07	0.939776	4.381588e-01,1.700338e-01,2.332356e-02,1.656778e-01,1.270922e-01,1.599513e-02,3.531087e-02,2.000966e-02,4.398207e-03	0.461354	0.295322	0.015695	-1.36323e+07	10
PTP20.yag.bam	PTP7.yag.bam	11	28	8573560	1	0	0	0	0	0	0	0	0	1e-06	1e-06	1.3e-05	1e-06	1e-06	1e-06	1e-06	1e-06	1e-06	7e-06	-6e-06	-1.20294e+07	66	-1.20294e+07	0.936835	4.193464e-01,1.751353e-01,3.070756e-02,1.720026e-01,1.328369e-01,1.792346e-02,2.782245e-02,1.822470e-02,6.000554e-03	0.440616	0.300661	0.024311	-1.37739e+07	10
PTP27.yag.bam	PTP7.yag.bam	18	28	8568840	1	0	0	0	0	0	0	0	0	1e-06	0	3.3e-05	0	0	0	0	0	0	1.7e-05	-1.6e-05	-1.20542e+07	46	-1.20543e+07	0.936319	4.186988e-01,1.755694e-01,2.789793e-02,1.759243e-01,1.281495e-01,2.139605e-02,2.546245e-02,2.137572e-02,5.525855e-03	0.416392	0.286287	0.032939	-1.38061e+07	10
PTP12.yag.bam	CFP51.yag.bam	2	33	8792701	1	0	0	0	0	0	0	0	0	1e-06	1e-06	0.00034	0	0	0	0	0	0	0.000171	-0.00017	-1.21458e+07	102	-1.21458e+07	0.960781	4.415044e-01,1.031446e-01,1.348096e-02,2.439383e-01,1.304058e-01,1.840749e-02,3.134472e-02,1.323977e-02,4.533950e-03	0.34374	0.307883	0.063724	-1.33945e+07	10
PTP21.yag.bam	CFP51.yag.bam	12	33	8810158	1	0	0	0	0	0	0	0	0	1e-06	0	0.000126	0	0	0	0	0	0	6.3e-05	-6.3e-05	-1.20989e+07	94	-1.20989e+07	0.962688	4.522337e-01,1.049370e-01,1.323013e-02,2.206069e-01,1.286805e-01,1.890070e-02,4.336737e-02,1.379792e-02,4.245738e-03	0.43983	0.310193	0.025155	-1.35636e+07	10
PTP14.yag.bam	PTP1.yag.bam	4	10	8352020	1	0	0	0	0	0	0	0	0	0	0	0	0	0	0	0	0	0	0	0	-1.13751e+07	66	-1.13751e+07	0.912627	3.850884e-01,2.099660e-01,7.674085e-03,1.657819e-01,1.713661e-01,8.850083e-03,1.383876e-02,3.518663e-02,2.248018e-03	0.125537	0.388323	0.168312	-1.29704e+07	11
PTP19.yag.bam	PTP1.yag.bam	9	10	8408907	1	0	0	0	0	0	0	0	0	0	0	0	0	0	0	0	0	0	0	0	-1.16999e+07	86	-1.16999e+07	0.918844	3.763347e-01,2.173126e-01,8.358778e-03,1.713579e-01,1.685416e-01,8.408516e-03,1.682429e-02,3.091575e-02,1.945859e-03	0.149417	0.371911	0.154462	-1.31168e+07	10
PTP19.yag.bam	PTP2.yag.bam	9	21	8392684	1	0	0	0	0	0	0	0	0	0	0	0	0	0	0	0	0	0	0	0	-1.14484e+07	66	-1.14484e+07	0.917071	3.761695e-01,2.187614e-01,6.421699e-03,1.738772e-01,1.706399e-01,4.478642e-03,1.895951e-02,2.883309e-02,1.859052e-03	0.148741	0.378081	0.156247	-1.29538e+07	14
PTP15.yag.bam	PTP20.yag.bam	5	11	8634192	1	0	0	0	0	0	0	0	0	0	0	0	0	0	0	0	0	0	0	0	-1.21156e+07	50	-1.21156e+07	0.943461	3.995031e-01,1.509994e-01,2.426745e-02,2.036950e-01,1.508323e-01,2.320694e-02,2.213003e-02,2.086671e-02,4.499085e-03	0.30761	0.338823	0.082859	-1.39515e+07	10
PTP1.yag.bam	PTP23.yag.bam	10	14	8381521	1	0	0	0	0	0	0	0	0	0	0	0	0	0	0	0	0	0	0	0	-1.15987e+07	70	-1.15987e+07	0.915851	3.752863e-01,1.758145e-01,1.386686e-02,2.078949e-01,1.759159e-01,3.248519e-02,8.315756e-03,8.421840e-03,1.998703e-03	0.126098	0.393725	0.169426	-1.30655e+07	11
PTP12.yag.bam	PTP24.yag.bam	2	15	8563058	1	0	0	0	0	0	0	0	0	0	0	3e-05	0	0	0	0	0	0	1.5e-05	-1.5e-05	-1.24847e+07	74	-1.24847e+07	0.935688	3.870220e-01,1.470963e-01,2.549051e-02,2.205818e-01,1.463624e-01,2.390501e-02,2.890294e-02,1.584118e-02,4.797803e-03	0.371635	0.316927	0.053668	-1.38967e+07	10
PTP24.yag.bam	PTP27.yag.bam	15	18	8511638	1	0	0	0	0	0	0	0	0	0	1.3e-05	0	0	0	0	0	0	0	7e-06	7e-06	-1.17914e+07	62	-1.17914e+07	0.930069	4.260164e-01,1.819672e-01,2.928677e-02,1.677968e-01,1.216098e-01,1.889631e-02,2.838709e-02,2.177897e-02,4.260611e-03	0.474253	0.271382	0.009882	-1.3587e+07	10
PTP15.yag.bam	PTP28.yag.bam	5	19	8581068	1	0	0	0	0	0	0	0	0	0	0	3e-06	0	0	0	0	0	0	1e-06	-1e-06	-1.18434e+07	74	-1.18434e+07	0.937656	4.171638e-01,1.381084e-01,1.999917e-02,2.172292e-01,1.405501e-01,1.930410e-02,2.972839e-02,1.470374e-02,3.213083e-03	0.353807	0.320107	0.061295	-1.34864e+07	10
PTP15.yag.bam	PTP29.yag.bam	5	20	8668278	1	0	0	0	0	0	0	0	0	0	0	2.3e-05	0	0	0	0	0	0	1.1e-05	-1.1e-05	-1.19593e+07	82	-1.19593e+07	0.947185	4.254564e-01,1.306003e-01,1.843303e-02,2.182529e-01,1.412052e-01,1.862798e-02,2.631335e-02,1.671559e-02,4.395249e-03	0.316889	0.329193	0.077576	-1.35764e+07	10
PTP16.yag.bam	PTP29.yag.bam	6	20	8585758	1	0	0	0	0	0	0	0	0	0	0	3.8e-05	0	0	0	0	0	0	1.9e-05	-1.9e-05	-1.14652e+07	94	-1.14652e+07	0.938168	4.583759e-01,1.497445e-01,2.150458e-02,1.932861e-01,1.256682e-01,1.711679e-02,1.868590e-02,1.270825e-02,2.909714e-03	0.319814	0.304247	0.072553	-1.29625e+07	10
PTP20.yag.bam	PTP29.yag.bam	11	20	8580021	1	0	0	0	0	0	0	0	0	0	0	6.4e-05	0	0	0	0	0	0	3.2e-05	-3.2e-05	-1.16103e+07	94	-1.16103e+07	0.937541	4.591987e-01,1.421724e-01,2.354921e-02,1.796141e-01,1.286995e-01,1.474280e-02,3.153669e-02,1.724537e-02,3.241283e-03	0.42802	0.314776	0.030315	-1.32335e+07	10
PTP21.yag.bam	PTP29.yag.bam	12	20	8639246	1	0	0	0	0	0	0	0	0	0	0	4.8e-05	0	0	0	0	0	0	2.4e-05	-2.4e-05	-1.22746e+07	78	-1.22746e+07	0.944013	4.160742e-01,1.357737e-01,2.013649e-02,2.153420e-01,1.327770e-01,1.785471e-02,3.877091e-02,1.977818e-02,3.492828e-03	0.443657	0.296605	0.022867	-1.38087e+07	10
PTP22.yag.bam	PTP29.yag.bam	13	20	8595943	1	0	0	0	0	0	0	0	0	0	0	4.9e-05	0	0	0	0	0	0	2.5e-05	-2.5e-05	-1.18126e+07	94	-1.18126e+07	0.939281	4.482882e-01,1.424661e-01,1.944457e-02,1.905167e-01,1.253870e-01,1.822281e-02,3.241524e-02,1.925967e-02,3.999661e-03	0.413598	0.296897	0.034878	-1.34267e+07	10
PTP23.yag.bam	PTP29.yag.bam	14	20	8657198	1	0	0	0	0	0	0	0	0	0	0	1.7e-05	0	0	0	0	0	0	9e-06	-9e-06	-1.20195e+07	94	-1.20195e+07	0.945974	4.307752e-01,1.362221e-01,2.217698e-02,2.121978e-01,1.352038e-01,1.611693e-02,2.695717e-02,1.719181e-02,3.158267e-03	0.363408	0.313798	0.056638	-1.35345e+07	10
PTP24.yag.bam	PTP3.yag.bam	15	24	8556101	1	0	0	0	0	0	0	0	0	0	3.5e-05	0	0	0	0	0	0	0	1.8e-05	1.8e-05	-1.2973e+07	70	-1.2973e+07	0.934927	3.642398e-01,2.397141e-01,3.284371e-02,1.329063e-01,1.503572e-01,2.573067e-02,2.224381e-02,2.562097e-02,6.343334e-03	0.366378	0.313859	0.055448	-1.42132e+07	10
PTP29.yag.bam	PTP3.yag.bam	20	24	8619491	1	0	0	0	0	0	0	0	0	0	4.1e-05	0	0	0	0	0	0	0	2.1e-05	2.1e-05	-1.28188e+07	106	-1.28188e+07	0.941854	3.764651e-01,2.552047e-01,3.884353e-02,1.237111e-01,1.430265e-01,2.124001e-02,1.928806e-02,1.756263e-02,4.658387e-03	0.406439	0.300571	0.038028	-1.39776e+07	10
PTP31.yag.bam	PTP3.yag.bam	23	24	8626690	1	0	0	0	0	0	0	0	0	0	3.3e-05	0	0	0	0	0	0	0	1.6e-05	1.6e-05	-1.31289e+07	90	-1.31289e+07	0.942641	3.595820e-01,2.378255e-01,3.445128e-02,1.366268e-01,1.486237e-01,2.320198e-02,2.419775e-02,2.829732e-02,7.193741e-03	0.394614	0.306693	0.043315	-1.45134e+07	10
PTP24.yag.bam	PTP30.yag.bam	15	22	8507050	1	0	0	0	0	0	0	0	0	0	1.1e-05	0	0	0	0	0	0	0	6e-06	6e-06	-1.22015e+07	70	-1.22015e+07	0.929568	4.157888e-01,1.931959e-01,2.842604e-02,1.635914e-01,1.260541e-01,1.850829e-02,2.753238e-02,2.124679e-02,5.656300e-03	0.443924	0.278572	0.021795	-1.36561e+07	10
PTP2.yag.bam	PTP30.yag.bam	21	22	8305238	1	0	0	0	0	0	0	0	0	0	0	5e-06	0	0	0	0	0	0	2e-06	-2e-06	-1.14266e+07	69	-1.14266e+07	0.907516	3.799261e-01,1.670183e-01,2.314462e-02,2.214773e-01,1.670709e-01,2.853225e-02,5.479848e-03,5.630823e-03,1.719909e-03	0.171331	0.370213	0.145113	-1.2829e+07	14
PTP12.yag.bam	PTP31.yag.bam	2	23	8633719	1	0	0	0	0	0	0	0	0	0	0	1e-05	0	0	0	0	0	0	5e-06	-5e-06	-1.2641e+07	62	-1.2641e+07	0.943409	3.942516e-01,1.390400e-01,2.700283e-02,2.094200e-01,1.525740e-01,2.817859e-02,2.798268e-02,1.703789e-02,4.512427e-03	0.360386	0.340064	0.060964	-1.41398e+07	10
PTP15.yag.bam	PTP31.yag.bam	5	23	8677972	1	0	0	0	0	0	0	0	0	0	0	2e-05	0	0	0	0	0	0	1e-05	-1e-05	-1.22735e+07	74	-1.22735e+07	0.948244	4.042316e-01,1.426350e-01,2.846983e-02,2.019205e-01,1.486569e-01,2.659311e-02,2.528582e-02,1.769990e-02,4.507316e-03	0.361609	0.335869	0.059965	-1.41334e+07	10
PTP24.yag.bam	PTP4.yag.bam	15	25	8553505	1	0	0	0	0	0	0	0	0	0	3e-06	0	0	0	0	0	0	0	2e-06	2e-06	-1.1684e+07	66	-1.1684e+07	0.934644	4.408369e-01,1.637462e-01,3.157958e-02,1.643597e-01,1.296156e-01,1.565451e-02,2.885261e-02,2.183879e-02,3.516081e-03	0.466242	0.304239	0.014006	-1.35213e+07	10
PTP2.yag.bam	PTP5.yag.bam	21	26	8327357	1	0	0	0	0	0	0	0	0	0	0	1e-06	0	0	0	0	0	0	1e-06	0	-1.11473e+07	46	-1.11473e+07	0.909933	3.922875e-01,1.563414e-01,2.025820e-02,2.419434e-01,1.542654e-01,2.210203e-02,5.301249e-03,5.575538e-03,1.925354e-03	0.165685	0.341657	0.140432	-1.25622e+07	14
PTP31.yag.bam	PTP6.yag.bam	23	27	8613403	1	0	0	0	0	0	0	0	0	0	1.2e-05	0	0	0	0	0	0	0	6e-06	6e-06	-1.1776e+07	94	-1.1776e+07	0.941189	4.377490e-01,1.730427e-01,2.062180e-02,1.575781e-01,1.375675e-01,1.374906e-02,3.591618e-02,2.015172e-02,3.624013e-03	0.410984	0.326717	0.038289	-1.35871e+07	10
PTP12.yag.bam	PTP7.yag.bam	2	28	8622288	1	0	0	0	0	0	0	0	0	0	0	5e-06	0	0	0	0	0	0	3e-06	-3e-06	-1.27528e+07	70	-1.27528e+07	0.94216	3.767088e-01,1.581658e-01,2.482047e-02,2.168793e-01,1.494049e-01,2.456189e-02,2.567948e-02,1.857473e-02,5.204684e-03	0.338007	0.318777	0.067511	-1.41416e+07	10
PTP14.yag.bam	PTP7.yag.bam	4	28	8574524	1	0	0	0	0	0	0	0	0	0	0	1.2e-05	0	0	0	0	0	0	6e-06	-6e-06	-1.21392e+07	82	-1.21392e+07	0.936941	4.013645e-01,1.732138e-01,2.784196e-02,1.910061e-01,1.323171e-01,2.345257e-02,2.767842e-02,1.962932e-02,3.496221e-03	0.419601	0.285892	0.031664	-1.39209e+07	10
PTP1.yag.bam	PTP7.yag.bam	10	28	8354909	1	0	0	0	0	0	0	0	0	0	0	2e-06	0	0	0	0	0	0	1e-06	-1e-06	-1.14981e+07	66	-1.14981e+07	0.912943	3.942328e-01,1.475112e-01,2.269838e-02,2.171670e-01,1.695666e-01,3.011140e-02,8.782138e-03,7.231749e-03,2.698717e-03	0.185653	0.391155	0.143837	-1.29739e+07	11
PTP23.yag.bam	PTP7.yag.bam	14	28	8647746	1	0	0	0	0	0	0	0	0	0	0	1.8e-05	0	0	0	0	0	0	1e-05	-9e-06	-1.24327e+07	78	-1.24327e+07	0.944942	4.015288e-01,1.588678e-01,2.900603e-02,1.932718e-01,1.491789e-01,2.082264e-02,2.425790e-02,1.842020e-02,4.645875e-03	0.357047	0.3355	0.061836	-1.40269e+07	10
PTP30.yag.bam	PTP7.yag.bam	22	28	8563806	1	0	0	0	0	0	0	0	0	0	4e-06	1.6e-05	0	0	0	4e-06	0	4e-06	1e-05	-6e-06	-1.24646e+07	66	-1.24646e+07	0.935769	4.059189e-01,1.715197e-01,2.940224e-02,1.856268e-01,1.347309e-01,2.030031e-02,2.856156e-02,1.884185e-02,5.097652e-03	0.430219	0.296599	0.028244	-1.38936e+07	10
PTP4.yag.bam	PTP7.yag.bam	25	28	8611541	1	0	0	0	0	0	0	0	0	0	0	1.3e-05	0	0	0	0	0	0	6e-06	-6e-06	-1.19469e+07	74	-1.19469e+07	0.940985	4.270555e-01,1.758889e-01,3.095261e-02,1.662259e-01,1.298500e-01,1.934965e-02,2.570361e-02,2.068988e-02,4.283981e-03	0.43632	0.295914	0.025765	-1.37793e+07	10
PTP15.yag.bam	CFP51.yag.bam	5	33	8851648	1	0	0	0	0	0	0	0	0	0	0	0.000112	0	0	0	0	0	0	5.6e-05	-5.6e-05	-1.18083e+07	90	-1.18083e+07	0.967222	4.519780e-01,1.046719e-01,1.601870e-02,2.294743e-01,1.345138e-01,1.649357e-02,3.354761e-02,9.508074e-03,3.794047e-03	0.368485	0.328311	0.056234	-1.34123e+07	10
PTP3.yag.bam	CFP51.yag.bam	24	33	8783931	1	0	0	0	0	0	0	0	0	0	0	0.000453	0	0	0	0	0	0	0.000226	-0.000226	-1.26355e+07	158	-1.26355e+07	0.959823	3.973459e-01,1.053647e-01,1.657981e-02,2.728089e-01,1.271665e-01,1.657274e-02,4.668764e-02,1.415530e-02,3.318509e-03	0.497516	0.269324	0.000952	-1.38161e+07	10
PTP12.yag.bam	TX101.yag.bam	2	35	8405569	1	0	0	0	0	0	0	0	0	0	0	2.3e-05	0	0	0	0	0	0	1.1e-05	-1.1e-05	-1.39299e+07	78	-1.39299e+07	0.918479	2.942266e-01,2.167064e-01,5.002528e-02,1.641780e-01,1.634174e-01,6.130627e-02,1.964335e-02,1.990466e-02,1.059200e-02	0.426323	0.307312	0.030522	-1.49805e+07	10
PTP13.yag.bam	TX101.yag.bam	3	35	8419706	1	0	0	0	0	0	0	0	0	0	0	3.1e-05	0	0	0	0	0	0	1.6e-05	-1.6e-05	-1.33761e+07	94	-1.33761e+07	0.920024	3.153303e-01,2.335153e-01,6.393665e-02,1.490735e-01,1.506374e-01,4.884345e-02,1.380962e-02,1.578811e-02,9.065627e-03	0.516115	0.286947	-0.006487	-1.46447e+07	10
PTP16.yag.bam	TX101.yag.bam	6	35	8362224	1	0	0	0	0	0	0	0	0	0	0	9e-06	0	0	0	0	0	0	4e-06	-4e-06	-1.30681e+07	90	-1.30681e+07	0.913742	3.297919e-01,2.377115e-01,6.427627e-02,1.356510e-01,1.488311e-01,4.899303e-02,1.206179e-02,1.366920e-02,9.014205e-03	0.512917	0.29048	-0.005241	-1.4338e+07	10
PTP17.yag.bam	TX101.yag.bam	7	35	8433318	1	0	0	0	0	0	0	0	0	0	0	6e-06	0	0	0	0	0	0	3e-06	-3e-06	-1.31499e+07	78	-1.31499e+07	0.921511	3.277597e-01,2.270309e-01,5.480199e-02,1.379647e-01,1.600680e-01,5.905251e-02,1.219298e-02,1.321744e-02,7.911816e-03	0.418541	0.317431	0.034431	-1.45127e+07	10
PTP18.yag.bam	TX101.yag.bam	8	35	8407945	1	0	0	0	0	0	0	0	0	0	0	2.7e-05	0	0	0	0	0	0	1.4e-05	-1.3e-05	-1.32028e+07	94	-1.32028e+07	0.918738	3.250191e-01,2.414203e-01,6.713869e-02,1.388210e-01,1.440840e-01,4.538538e-02,1.412558e-02,1.455828e-02,9.447786e-03	0.564006	0.276314	-0.025324	-1.45011e+07	10
PTP19.yag.bam	TX101.yag.bam	9	35	8439827	1	0	0	0	0	0	0	0	0	0	0	1e-05	0	0	0	0	0	0	5e-06	-5e-06	-1.36812e+07	74	-1.36812e+07	0.922222	3.097467e-01,2.305192e-01,6.218071e-02,1.507926e-01,1.498139e-01,4.736339e-02,1.774496e-02,1.969604e-02,1.214234e-02	0.5335	0.283579	-0.013419	-1.49024e+07	10
PTP25.yag.bam	TX101.yag.bam	16	35	8409678	1	0	0	0	0	0	0	0	0	0	0	3.5e-05	0	0	0	0	0	0	1.7e-05	-1.7e-05	-1.32397e+07	90	-1.32397e+07	0.918928	3.247649e-01,2.452494e-01,7.246104e-02,1.353343e-01,1.396032e-01,4.226161e-02,1.765687e-02,1.542634e-02,7.242325e-03	0.645529	0.264205	-0.056633	-1.45102e+07	10
PTP28.yag.bam	TX101.yag.bam	19	35	8338766	1	0	0	0	0	0	0	0	0	0	0	3.1e-05	0	0	0	0	0	0	1.6e-05	-1.5e-05	-1.29925e+07	94	-1.29925e+07	0.911179	3.445209e-01,2.514652e-01,6.949424e-02,1.169229e-01,1.310390e-01,4.361656e-02,1.570907e-02,1.793161e-02,9.300547e-03	0.650214	0.254376	-0.056889	-1.42112e+07	10
PTP30.yag.bam	TX101.yag.bam	22	35	8374142	1	0	0	0	0	0	0	0	0	0	0	1.5e-05	0	0	0	0	0	0	8e-06	-8e-06	-1.36846e+07	66	-1.36846e+07	0.915045	3.145701e-01,2.341183e-01,5.869950e-02,1.415351e-01,1.454865e-01,5.239772e-02,2.162836e-02,2.056040e-02,1.100394e-02	0.552133	0.275053	-0.02051	-1.47916e+07	10
PTP5.yag.bam	TX101.yag.bam	26	35	8369466	1	0	0	0	0	0	0	0	0	0	0	1.7e-05	0	0	0	0	0	0	8e-06	-8e-06	-1.33677e+07	98	-1.33677e+07	0.914534	3.076823e-01,2.560158e-01,7.662539e-02,1.463005e-01,1.292975e-01,3.974871e-02,2.361746e-02,1.485391e-02,5.858496e-03	0.775289	0.232064	-0.099492	-1.45165e+07	10
PTP6.yag.bam	TX101.yag.bam	27	35	8389911	1	0	0	0	0	0	0	0	0	0	0	8e-06	0	0	0	0	0	0	4e-06	-4e-06	-1.30844e+07	82	-1.30844e+07	0.916768	3.387493e-01,2.340289e-01,5.988491e-02,1.266156e-01,1.513325e-01,5.099416e-02,1.212292e-02,1.509818e-02,1.117358e-02	0.475825	0.303427	0.010031	-1.44025e+07	10
PTP7.yag.bam	TX101.yag.bam	28	35	8383496	1	0	0	0	0	0	0	0	0	0	1.1e-05	1.5e-05	0	0	0	0	0	0	1.3e-05	-2e-06	-1.34738e+07	74	-1.34738e+07	0.916067	3.224976e-01,2.374021e-01,6.093322e-02,1.321822e-01,1.406307e-01,5.088118e-02,2.303103e-02,2.213756e-02,1.030432e-02	0.597055	0.267071	-0.037711	-1.47703e+07	10
